# Supplementary material for: Overcoming the difficulties of predicting conformational polymorph energetics in molecular crystals via correlated wavefunction methods
Source: Chem Sci. 2020 Jan 14;11(8):2200–14. doi: 10.1039/c9sc05689k (PMC7059316; doi:10.1039/c9sc05689k)
Supplement: Supplementary file 2 [file SC-011-C9SC05689K-s002.zip]

Archive with 43 entries (33 files):
- structures/
- structures/oxalyl_dihydrazide/
- structures/oxalyl_dihydrazide/room_temperature/
- structures/oxalyl_dihydrazide/room_temperature/beta_fixed_cell.cif
- structures/oxalyl_dihydrazide/room_temperature/epsilon_fixed_cell.cif
- structures/oxalyl_dihydrazide/room_temperature/delta_fixed_cell.cif
- structures/oxalyl_dihydrazide/room_temperature/alpha_fixed_cell.cif
- structures/oxalyl_dihydrazide/room_temperature/gamma_fixed_cell.cif
- structures/oxalyl_dihydrazide/0K/
- structures/oxalyl_dihydrazide/0K/gamma_fully_relaxed.cif
- structures/oxalyl_dihydrazide/0K/alpha_fully_relaxed.cif
- structures/oxalyl_dihydrazide/0K/beta_fully_relaxed.cif
- structures/oxalyl_dihydrazide/0K/epsilon_fully_relaxed.cif
- structures/oxalyl_dihydrazide/0K/delta_fully_relaxed.cif
- structures/acetamidobenzamide/
- structures/acetamidobenzamide/room_temperature/
- structures/acetamidobenzamide/room_temperature/acbnza_alpha_300K.cif
- structures/acetamidobenzamide/room_temperature/acbnza_beta_300K.cif
- structures/acetamidobenzamide/0K/
- structures/acetamidobenzamide/0K/acbnza_alpha_0K.cif
- structures/acetamidobenzamide/0K/acbnza_beta_0K.cif
- structures/README.TXT
- structures/odh_pentamer_clusters.xyz
- structures/ROY/
- structures/ROY/room_temperature/
- structures/ROY/room_temperature/YT04_fixed_cell.cif
- structures/ROY/room_temperature/PO13_fixed_cell.cif
- structures/ROY/room_temperature/Y_fixed_cell.cif
- structures/ROY/room_temperature/R_fixed_cell.cif
- structures/ROY/room_temperature/OP_fixed_cell.cif
- structures/ROY/room_temperature/YN_fixed_cell.cif
- structures/ROY/room_temperature/ORP_fixed_cell.cif
- structures/ROY/room_temperature/ON_fixed_cell.cif
- structures/ROY/0K/
- structures/ROY/0K/ORP_fully_relaxed.cif
- structures/ROY/0K/OP_fully_relaxed.cif
- structures/ROY/0K/YN_fully_relaxed.cif
- structures/ROY/0K/Y_fully_relaxed.cif
- structures/ROY/0K/YT04_fully_relaxed.cif
- structures/ROY/0K/ON_fully_relaxed.cif
- structures/ROY/0K/R_fully_relaxed.cif
- structures/ROY/0K/R05_fully_relaxed.cif
- structures/ROY/0K/PO13_fully_relaxed.cif
