# Supplementary material for: Overcoming the difficulties of predicting conformational polymorph energetics in molecular crystals via correlated wavefunction methods
Source: Chem Sci. 2020 Jan 14;11(8):2200–14. doi: 10.1039/c9sc05689k (PMC7059316; doi:10.1039/c9sc05689k)
Supplement: Supplementary file 2 [file SC-011-C9SC05689K-s002.zip › structures/oxalyl_dihydrazide/room_temperature/beta_fixed_cell.cif]

data_odh_beta_room_temp
_symmetry_cell_setting           triclinic
_symmetry_space_group_name_H-M   'P 1'
_symmetry_Int_Tables_number      1
loop_
_symmetry_equiv_pos_site_id
_symmetry_equiv_pos_as_xyz
1 x,y,z
_cell_length_a 3.762                    
_cell_length_b 11.652 
_cell_length_c 5.619
_cell_angle_alpha 90.                
_cell_angle_beta 92.793
_cell_angle_gamma 90.                
loop_
_atom_site_label
_atom_site_fract_x
_atom_site_fract_y
_atom_site_fract_z
C        0.551436397   0.056873241   0.063098191
N        0.898605884   0.132137570   0.403436345
N        0.761638859   0.040995036   0.260680926
H        0.833375265  -0.039878904   0.319555387
O        0.444186459   0.151221560  -0.013536057
H        0.694183804   0.184793361   0.450831040
H        1.057010547   0.181969647   0.301101550
C        0.448563603  -0.056873241  -0.063098191
N        0.101394116  -0.132137570  -0.403436345
N        0.238361141  -0.040995036  -0.260680926
H        0.166624735   0.039878904  -0.319555387
O        0.555813541  -0.151221560   0.013536057
H        0.305816196  -0.184793361  -0.450831040
H       -0.057010547  -0.181969647  -0.301101550
C        0.448559908   0.556873500   0.436908204
N        0.101385927   0.632137977   0.096569484
N        0.238359636   0.540997143   0.239320229
H        0.166625886   0.460122130   0.180446073
O        0.555804735   0.651221824   0.513544619
H        0.305815915   0.684794843   0.049168337
H       -0.057009450   0.681970708   0.198900596
C        0.551440092   0.443126500   0.563091796
N        0.898614073   0.367862023   0.903430516
N        0.761640364   0.459002857   0.760679771
H        0.833374114   0.539877870   0.819553927
O        0.444195265   0.348778176   0.486455381
H        0.694184085   0.315205157   0.950831663
H        1.057009450   0.318029292   0.801099404
