# Supplementary material for: Overcoming the difficulties of predicting conformational polymorph energetics in molecular crystals via correlated wavefunction methods
Source: Chem Sci. 2020 Jan 14;11(8):2200–14. doi: 10.1039/c9sc05689k (PMC7059316; doi:10.1039/c9sc05689k)
Supplement: Supplementary file 2 [file SC-011-C9SC05689K-s002.zip › structures/oxalyl_dihydrazide/room_temperature/epsilon_fixed_cell.cif]

data_odh_epsilon_room_temp
_symmetry_cell_setting           triclinic
_symmetry_space_group_name_H-M   'P 1'
_symmetry_Int_Tables_number      1
loop_
_symmetry_equiv_pos_site_id
_symmetry_equiv_pos_as_xyz
1 x,y,z
_cell_length_a 5.3642
_cell_length_b 3.8412
_cell_length_c 12.3191
_cell_angle_alpha 90.                
_cell_angle_beta 108.999
_cell_angle_gamma 90.                
loop_
_atom_site_label
_atom_site_fract_x
_atom_site_fract_y
_atom_site_fract_z
C        1.110924290  -0.096347660   0.486420188
N        1.269796553  -0.250809399   0.332041024
N        1.095850576  -0.068619729   0.376273541
H        0.940638770   0.056935792   0.315393861
O        1.283973608  -0.263353881   0.560729588
H        1.410037307  -0.076613973   0.325807379
H        1.372560116  -0.425654138   0.393822138
C        0.889075710   0.096347660   0.513579812
N        0.730203447   0.250809399   0.667958976
N        0.904149424   0.068619729   0.623726459
H        1.059361230  -0.056935792   0.684606139
O        0.716026392   0.263353881   0.439270412
H        0.589962693   0.076613973   0.674192621
H        0.627439884   0.425654138   0.606177862
C        0.889075710   0.403652340   1.013579812
N        0.730203447   0.249190601   1.167958976
N        0.904149424   0.431380271   1.123726459
H        1.059361230   0.556935792   1.184606139
O        0.716026392   0.236646119   0.939270412
H        0.589962693   0.423386027   1.174192621
H        0.627439884   0.074345862   1.106177862
C        1.110924290   0.596347660   0.986420188
N        1.269796553   0.750809399   0.832041024
N        1.095850576   0.568619729   0.876273541
H        0.940638770   0.443064208   0.815393861
O        1.283973608   0.763353881   1.060729588
H        1.410037307   0.576613973   0.825807379
H        1.372560116   0.925654138   0.893822138
