# Supplementary material for: Overcoming the difficulties of predicting conformational polymorph energetics in molecular crystals via correlated wavefunction methods
Source: Chem Sci. 2020 Jan 14;11(8):2200–14. doi: 10.1039/c9sc05689k (PMC7059316; doi:10.1039/c9sc05689k)
Supplement: Supplementary file 2 [file SC-011-C9SC05689K-s002.zip › structures/oxalyl_dihydrazide/room_temperature/delta_fixed_cell.cif]

data_odh_delta_room_temp
_symmetry_cell_setting           triclinic
_symmetry_space_group_name_H-M   'P 1'
_symmetry_Int_Tables_number      1
loop_
_symmetry_equiv_pos_site_id
_symmetry_equiv_pos_as_xyz
1 x,y,z
_cell_length_a 3.6608
_cell_length_b 14.550
_cell_length_c 5.0646
_cell_angle_alpha 90.                
_cell_angle_beta 119.006
_cell_angle_gamma 90.                
loop_
_atom_site_label
_atom_site_fract_x
_atom_site_fract_y
_atom_site_fract_z
C        1.084472324  -0.047943100   0.501034853
N        1.331125261  -0.185075435   0.799497158
N        1.194791885  -0.093412401   0.757349673
H        1.148667031  -0.066136504   0.925914837
O        1.112068483  -0.080254553   0.282442444
H        1.647110367  -0.184517184   0.946481888
H        1.286245286  -0.210341441   0.595561914
C        0.915527676   0.047943100   0.498965147
N        0.668874739   0.185075435   0.200502842
N        0.805208115   0.093412401   0.242650327
H        0.851332969   0.066136504   0.074085163
O        0.887931517   0.080254553   0.717557556
H        0.352889633   0.184517184   0.053518112
H        0.713754714   0.210341441   0.404438086
C        0.915527676   0.452056900  -0.001034853
N        0.668874739   0.314924565  -0.299497158
N        0.805208115   0.406587599  -0.257349673
H        0.851332969   0.433863496  -0.425914837
O        0.887931517   0.419745447   0.217557556
H        0.352889633   0.315482816  -0.446481888
H        0.713754714   0.289658559  -0.095561914
C        1.084472324   0.547943100   0.001034853
N        1.331125261   0.685075435   0.299497158
N        1.194791885   0.593412401   0.257349673
H        1.148667031   0.566136504   0.425914837
O        1.112068483   0.580254553  -0.217557556
H        1.647110367   0.684517184   0.446481888
H        1.286245286   0.710341441   0.095561914
