# Supplementary material for: Overcoming the difficulties of predicting conformational polymorph energetics in molecular crystals via correlated wavefunction methods
Source: Chem Sci. 2020 Jan 14;11(8):2200–14. doi: 10.1039/c9sc05689k (PMC7059316; doi:10.1039/c9sc05689k)
Supplement: Supplementary file 2 [file SC-011-C9SC05689K-s002.zip › structures/oxalyl_dihydrazide/room_temperature/alpha_fixed_cell.cif]

data_odh_alpha_room_temp
_symmetry_cell_setting           triclinic
_symmetry_space_group_name_H-M   'P 1'
_symmetry_Int_Tables_number      1
loop_
_symmetry_equiv_pos_site_id
_symmetry_equiv_pos_as_xyz
1 x,y,z
_cell_length_a 3.6221
_cell_length_b 6.8322
_cell_length_c 9.1294
_cell_angle_alpha 90.                
_cell_angle_beta 99.298
_cell_angle_gamma 90.                
loop_
_atom_site_label
_atom_site_fract_x
_atom_site_fract_y
_atom_site_fract_z
C        0.910825502  -0.069433122  -0.061797986
N        0.540159858  -0.070755974  -0.304421789
N        0.730177870   0.026998367  -0.178863795
H        0.700169952   0.178475723  -0.178211748
O        0.943112989  -0.251342799  -0.050235469
H        0.730744929  -0.112383792  -0.370981275
H        0.369609264   0.033959117  -0.361865266
C        1.089174498   0.069433122   0.061797986
N        1.459840142   0.070755974   0.304421789
N        1.269822130  -0.026998367   0.178863795
H        1.299830048  -0.178475723   0.178211748
O        1.056887011   0.251342799   0.050235469
H        1.269255071   0.112383792   0.370981275
H        1.630390736  -0.033959117   0.361865266
C        1.089170095   0.430568597   0.561795324
N        1.459834339   0.429243709   0.804417417
N        1.269828523   0.526991086   0.678868577
H        1.299830011   0.678479136   0.678211405
O        1.056888502   0.248656386   0.550235314
H        1.269254093   0.387616220   0.870981638
H        1.630393869   0.533960917   0.861866412
C        0.910829905   0.569431403   0.438204676
N        0.540165661   0.570756291   0.195582583
N        0.730171477   0.473008914   0.321131423
H        0.700169989   0.321520864   0.321788595
O        0.943111498   0.751343614   0.449764686
H        0.730745907   0.612383780   0.129018362
H        0.369606131   0.466039083   0.138133588
