# Supplementary material for: Overcoming the difficulties of predicting conformational polymorph energetics in molecular crystals via correlated wavefunction methods
Source: Chem Sci. 2020 Jan 14;11(8):2200–14. doi: 10.1039/c9sc05689k (PMC7059316; doi:10.1039/c9sc05689k)
Supplement: Supplementary file 2 [file SC-011-C9SC05689K-s002.zip › structures/oxalyl_dihydrazide/room_temperature/gamma_fixed_cell.cif]

data_odh_gamma_room_temp
_symmetry_cell_setting           triclinic
_symmetry_space_group_name_H-M   'P 1'
_symmetry_Int_Tables_number      1
loop_
_symmetry_equiv_pos_site_id
_symmetry_equiv_pos_as_xyz
1 x,y,z
_cell_length_a 5.0795
_cell_length_b 14.6679
_cell_length_c 7.0345
_cell_angle_alpha 90.                
_cell_angle_beta 114.160
_cell_angle_gamma 90.                
loop_
_atom_site_label
_atom_site_fract_x
_atom_site_fract_y
_atom_site_fract_z
C        0.156107310   0.847166251   0.170168859
C        0.216673147   0.745546609   0.158220231
N        0.374067751   0.995184565   0.185304775
N        0.367428391   0.899726797   0.165061265
H        0.548442271   0.869691795   0.162469239
N       -0.000805336   0.691118861   0.147298315
H       -0.187687396   0.716351770   0.150157131
N        0.013924405   0.595647449   0.129285359
O       -0.068909176   0.876575502   0.180138549
O        0.446677983   0.717774939   0.156031938
H        0.272568369   1.023858476   0.039535662
H        0.252392317   1.014600108   0.265837701
H        0.228162927   0.576433238   0.201589668
H       -0.043474287   0.582306990  -0.026246309
C        0.843892690   0.347166251   0.329831141
C        0.783326853   0.245546609   0.341779769
N        0.625932249   0.495184565   0.314695225
N        0.632571609   0.399726797   0.334938735
H        0.451557729   0.369691795   0.337530761
N        1.000805336   0.191118861   0.352701685
H        1.187687396   0.216351770   0.349842869
N        0.986075595   0.095647449   0.370714641
O        1.068909176   0.376575502   0.319861451
O        0.553322017   0.217774939   0.343968062
H        0.727431631   0.523858476   0.460464338
H        0.747607683   0.514600108   0.234162299
H        0.771837073   0.076433238   0.298410332
H        1.043474287   0.082306990   0.526246309
C        0.843892690   0.152833749   0.829831141
C        0.783326853   0.254453391   0.841779769
N        0.625932249   0.004815435   0.814695225
N        0.632571609   0.100273203   0.834938735
H        0.451557729   0.130308205   0.837530761
N        1.000805336   0.308881139   0.852701685
H        1.187687396   0.283648230   0.849842869
N        0.986075595   0.404352551   0.870714641
O        1.068909176   0.123424498   0.819861451
O        0.553322017   0.282225061   0.843968062
H        0.727431631  -0.023858476   0.960464338
H        0.747607683  -0.014600108   0.734162299
H        0.771837073   0.423566762   0.798410332
H        1.043474287   0.417693010   1.026246309
C        0.156107310   0.652833749   0.670168859
C        0.216673147   0.754453391   0.658220231
N        0.374067751   0.504815435   0.685304775
N        0.367428391   0.600273203   0.665061265
H        0.548442271   0.630308205   0.662469239
N       -0.000805336   0.808881139   0.647298315
H       -0.187687396   0.783648230   0.650157131
N        0.013924405   0.904352551   0.629285359
O       -0.068909176   0.623424498   0.680138549
O        0.446677983   0.782225061   0.656031938
H        0.272568369   0.476141524   0.539535662
H        0.252392317   0.485399892   0.765837701
H        0.228162927   0.923566762   0.701589668
H       -0.043474287   0.917693010   0.473753691
