# Supplementary material for: Overcoming the difficulties of predicting conformational polymorph energetics in molecular crystals via correlated wavefunction methods
Source: Chem Sci. 2020 Jan 14;11(8):2200–14. doi: 10.1039/c9sc05689k (PMC7059316; doi:10.1039/c9sc05689k)
Supplement: Supplementary file 2 [file SC-011-C9SC05689K-s002.zip › structures/oxalyl_dihydrazide/0K/gamma_fully_relaxed.cif]

data_odh_gamma_0K
_symmetry_cell_setting           triclinic
_symmetry_space_group_name_H-M   'P 1'
_symmetry_Int_Tables_number      1
loop_
_symmetry_equiv_pos_site_id
_symmetry_equiv_pos_as_xyz
1 x,y,z
_cell_length_a 5.0346899114524284                    
_cell_length_b 14.455457754086401                   
_cell_length_c 6.9725833658798084                   
_cell_angle_alpha 90.                
_cell_angle_beta 114.78598541174684                 
_cell_angle_gamma 90.                
loop_
_atom_site_label
_atom_site_fract_x
_atom_site_fract_y
_atom_site_fract_z
C        0.156261379   0.846419758   0.170047102
C        0.215938846   0.743548630   0.157741477
N        0.377435395   0.996186769   0.186421112
N        0.369119895   0.899488677   0.164680297
H        0.551176179   0.868780199   0.161420912
N       -0.004169528   0.688835383   0.146480083
H       -0.192743133   0.714720054   0.149026954
N        0.009205092   0.592105882   0.127493607
O       -0.070409160   0.876338171   0.180405840
O        0.447709047   0.714930233   0.155680935
H        0.273542272   1.025699630   0.038949539
H        0.255427182   1.015883678   0.267942598
H        0.226647800   0.572256654   0.200996121
H       -0.049955827   0.579081269  -0.030173691
C        0.843738621   0.346419758   0.329952898
C        0.784061154   0.243548630   0.342258523
N        0.622564605   0.496186769   0.313578888
N        0.630880105   0.399488677   0.335319703
H        0.448823821   0.368780199   0.338579088
N        1.004169528   0.188835383   0.353519917
H        1.192743133   0.214720054   0.350973046
N        0.990794908   0.092105882   0.372506393
O        1.070409160   0.376338171   0.319594160
O        0.552290953   0.214930233   0.344319065
H        0.726457728   0.525699630   0.461050461
H        0.744572818   0.515883678   0.232057402
H        0.773352200   0.072256654   0.299003879
H        1.049955827   0.079081269   0.530173691
C        0.843738621   0.153580242   0.829952898
C        0.784061154   0.256451370   0.842258523
N        0.622564605   0.003813231   0.813578888
N        0.630880105   0.100511323   0.835319703
H        0.448823821   0.131219801   0.838579088
N        1.004169528   0.311164617   0.853519917
H        1.192743133   0.285279946   0.850973046
N        0.990794908   0.407894118   0.872506393
O        1.070409160   0.123661829   0.819594160
O        0.552290953   0.285069767   0.844319065
H        0.726457728  -0.025699630   0.961050461
H        0.744572818  -0.015883678   0.732057402
H        0.773352200   0.427743346   0.799003879
H        1.049955827   0.420918731   1.030173691
C        0.156261379   0.653580242   0.670047102
C        0.215938846   0.756451370   0.657741477
N        0.377435395   0.503813231   0.686421112
N        0.369119895   0.600511323   0.664680297
H        0.551176179   0.631219801   0.661420912
N       -0.004169528   0.811164617   0.646480083
H       -0.192743133   0.785279946   0.649026954
N        0.009205092   0.907894118   0.627493607
O       -0.070409160   0.623661829   0.680405840
O        0.447709047   0.785069767   0.655680935
H        0.273542272   0.474300370   0.538949539
H        0.255427182   0.484116322   0.767942598
H        0.226647800   0.927743346   0.700996121
H       -0.049955827   0.920918731   0.469826309
