# Supplementary material for: Overcoming the difficulties of predicting conformational polymorph energetics in molecular crystals via correlated wavefunction methods
Source: Chem Sci. 2020 Jan 14;11(8):2200–14. doi: 10.1039/c9sc05689k (PMC7059316; doi:10.1039/c9sc05689k)
Supplement: Supplementary file 2 [file SC-011-C9SC05689K-s002.zip › structures/oxalyl_dihydrazide/0K/alpha_fully_relaxed.cif]

data_odh_alpha_0K
_symmetry_cell_setting           triclinic
_symmetry_space_group_name_H-M   'P 1'
_symmetry_Int_Tables_number      1
loop_
_symmetry_equiv_pos_site_id
_symmetry_equiv_pos_as_xyz
1 x,y,z
_cell_length_a 3.5785869993523605                    
_cell_length_b 6.6965203997877287                   
_cell_length_c 9.024387191910991                   
_cell_angle_alpha 90.000324840227862                
_cell_angle_beta 98.329741691997512                 
_cell_angle_gamma 90.000290728049634                
loop_
_atom_site_label
_atom_site_fract_x
_atom_site_fract_y
_atom_site_fract_z
C       -0.086750527  -0.070579938  -0.062347005
N       -0.456341276  -0.071918353  -0.305820393
N       -0.268565341   0.027419427  -0.179475053
H       -0.304604344   0.182151726  -0.178603972
O       -0.049773617  -0.256151111  -0.051354924
H       -0.262279035  -0.112583765  -0.374314450
H       -0.629965098   0.034609795  -0.362609047
C        0.086750527   0.070579938   0.062347005
N        0.456341276   0.071918353   0.305820393
N        0.268565341  -0.027419427   0.179475053
H        0.304604344  -0.182151726   0.178603972
O        0.049773617   0.256151111   0.051354924
H        0.262279035   0.112583765   0.374314450
H        0.629965098  -0.034609795   0.362609047
C        0.086760838   0.429431075   0.562350729
N        0.456345868   0.428079422   0.805823983
N        0.268558382   0.527422715   0.679468516
H        0.304603961   0.682149802   0.678603604
O        0.049777167   0.243841891   0.551355162
H        0.262283237   0.387415720   0.874312804
H        0.629963180   0.534605902   0.862607015
C       -0.086760838   0.570568925   0.437649271
N       -0.456345868   0.571920578   0.194176017
N       -0.268558382   0.472577285   0.320531484
H       -0.304603961   0.317850198   0.321396396
O       -0.049777167   0.756158109   0.448644838
H       -0.262283237   0.612584280   0.125687196
H       -0.629963180   0.465394098   0.137392985
