# Supplementary material for: Overcoming the difficulties of predicting conformational polymorph energetics in molecular crystals via correlated wavefunction methods
Source: Chem Sci. 2020 Jan 14;11(8):2200–14. doi: 10.1039/c9sc05689k (PMC7059316; doi:10.1039/c9sc05689k)
Supplement: Supplementary file 2 [file SC-011-C9SC05689K-s002.zip › structures/oxalyl_dihydrazide/0K/beta_fully_relaxed.cif]

data_odh_beta_0K
_symmetry_cell_setting           triclinic
_symmetry_space_group_name_H-M   'P 1'
_symmetry_Int_Tables_number      1
loop_
_symmetry_equiv_pos_site_id
_symmetry_equiv_pos_as_xyz
1 x,y,z
_cell_length_a 3.9528366434431224                    
_cell_length_b 11.0399114918183                   
_cell_length_c 5.2233450888163588                   
_cell_angle_alpha 90.000137174471263                
_cell_angle_beta 91.853762639472748                 
_cell_angle_gamma 89.999511107504404                
loop_
_atom_site_label
_atom_site_fract_x
_atom_site_fract_y
_atom_site_fract_z
C        0.548688275   0.059426290   0.067585012
N        0.896066016   0.138166436   0.419222542
N        0.772023921   0.043032675   0.262218417
H        0.855569906  -0.042444268   0.315964458
O        0.424054978   0.158303084  -0.000062514
H        0.701063215   0.196636724   0.458675929
H        1.067920918   0.187380477   0.318408490
C        0.451311725  -0.059426290  -0.067585012
N        0.103933984  -0.138166436  -0.419222542
N        0.227976079  -0.043032675  -0.262218417
H        0.144430094   0.042444268  -0.315964458
O        0.575945022  -0.158303084   0.000062514
H        0.298936785  -0.196636724  -0.458675929
H       -0.067920918  -0.187380477  -0.318408490
C        0.451303711   0.559422904   0.432413091
N        0.103935537   0.638166047   0.080778603
N        0.227974796   0.543034322   0.237787798
H        0.144437509   0.457554945   0.184031073
O        0.575947111   0.658305639   0.500065797
H        0.298938888   0.696636115   0.041326438
H       -0.067929116   0.687381571   0.181580679
C        0.548696289   0.440577096   0.567586909
N        0.896064463   0.361833953   0.919221397
N        0.772025204   0.456965678   0.762212202
H        0.855562491   0.542445055   0.815968927
O        0.424052889   0.341694361   0.499934203
H        0.701061112   0.303363885   0.958673562
H        1.067929116   0.312618429   0.818419321
