# Supplementary material for: Overcoming the difficulties of predicting conformational polymorph energetics in molecular crystals via correlated wavefunction methods
Source: Chem Sci. 2020 Jan 14;11(8):2200–14. doi: 10.1039/c9sc05689k (PMC7059316; doi:10.1039/c9sc05689k)
Supplement: Supplementary file 2 [file SC-011-C9SC05689K-s002.zip › structures/oxalyl_dihydrazide/0K/epsilon_fully_relaxed.cif]

data_odh_epsilon_0K
_symmetry_cell_setting           triclinic
_symmetry_space_group_name_H-M   'P 1'
_symmetry_Int_Tables_number      1
loop_
_symmetry_equiv_pos_site_id
_symmetry_equiv_pos_as_xyz
1 x,y,z
_cell_length_a 5.3631582979788961                    
_cell_length_b 3.8310452544855722                   
_cell_length_c 12.158449100355368                   
_cell_angle_alpha 90.                
_cell_angle_beta 111.85600308092114                 
_cell_angle_gamma 90.                
loop_
_atom_site_label
_atom_site_fract_x
_atom_site_fract_y
_atom_site_fract_z
C        0.110913705  -0.097220491   0.487687151
N        0.269922135  -0.237641190   0.333391904
N        0.097044543  -0.056496564   0.376629433
H       -0.060921841   0.075305579   0.311993568
O        0.284076683  -0.275636036   0.564965235
H        0.410336471  -0.062788345   0.327967952
H        0.377450725  -0.415709736   0.396687486
C       -0.110913705   0.097220491   0.512312849
N       -0.269922135   0.237641190   0.666608096
N       -0.097044543   0.056496564   0.623370567
H        0.060921841  -0.075305579   0.688006432
O       -0.284076683   0.275636036   0.435034765
H       -0.410336471   0.062788345   0.672032048
H       -0.377450725   0.415709736   0.603312514
C       -0.110913705   0.402779509   0.012312849
N       -0.269922135   0.262358810   0.166608096
N       -0.097044543   0.443503436   0.123370567
H        0.060921841   0.575305579   0.188006432
O       -0.284076683   0.224363964  -0.064965235
H       -0.410336471   0.437211655   0.172032048
H       -0.377450725   0.084290264   0.103312514
C        0.110913705   0.597220491  -0.012312849
N        0.269922135   0.737641190  -0.166608096
N        0.097044543   0.556496564  -0.123370567
H       -0.060921841   0.424694421  -0.188006432
O        0.284076683   0.775636036   0.064965235
H        0.410336471   0.562788345  -0.172032048
H        0.377450725   0.915709736  -0.103312514
