# Supplementary material for: Overcoming the difficulties of predicting conformational polymorph energetics in molecular crystals via correlated wavefunction methods
Source: Chem Sci. 2020 Jan 14;11(8):2200–14. doi: 10.1039/c9sc05689k (PMC7059316; doi:10.1039/c9sc05689k)
Supplement: Supplementary file 2 [file SC-011-C9SC05689K-s002.zip › structures/oxalyl_dihydrazide/0K/delta_fully_relaxed.cif]

data_odh_delta_0K
_symmetry_cell_setting           triclinic
_symmetry_space_group_name_H-M   'P 1'
_symmetry_Int_Tables_number      1
loop_
_symmetry_equiv_pos_site_id
_symmetry_equiv_pos_as_xyz
1 x,y,z
_cell_length_a 3.6937769671618641                    
_cell_length_b 14.090133878563103                   
_cell_length_c 5.0350905922998814                   
_cell_angle_alpha 90.                
_cell_angle_beta 120.37002213711952                 
_cell_angle_gamma 90.                
loop_
_atom_site_label
_atom_site_fract_x
_atom_site_fract_y
_atom_site_fract_z
C        0.094062288  -0.048575965   0.506840884
N        0.363132578  -0.187590206   0.822125199
N        0.209541722  -0.094406973   0.768950327
H        0.157533083  -0.066327172   0.935022512
O        0.130972275  -0.081671706   0.291028920
H        0.680521861  -0.183836481   0.975662186
H        0.319763507  -0.215473684   0.618130654
C       -0.094062288   0.048575965   0.493159116
N       -0.363132578   0.187590206   0.177874801
N       -0.209541722   0.094406973   0.231049673
H       -0.157533083   0.066327172   0.064977488
O       -0.130972275   0.081671706   0.708971080
H       -0.680521861   0.183836481   0.024337814
H       -0.319763507   0.215473684   0.381869346
C       -0.094062288   0.451424035  -0.006840884
N       -0.363132578   0.312409794  -0.322125199
N       -0.209541722   0.405593027  -0.268950327
H       -0.157533083   0.433672828  -0.435022512
O       -0.130972275   0.418328294   0.208971080
H       -0.680521861   0.316163519  -0.475662186
H       -0.319763507   0.284526316  -0.118130654
C        0.094062288   0.548575965   0.006840884
N        0.363132578   0.687590206   0.322125199
N        0.209541722   0.594406973   0.268950327
H        0.157533083   0.566327172   0.435022512
O        0.130972275   0.581671706  -0.208971080
H        0.680521861   0.683836481   0.475662186
H        0.319763507   0.715473684   0.118130654
