# Supplementary material for: Overcoming the difficulties of predicting conformational polymorph energetics in molecular crystals via correlated wavefunction methods
Source: Chem Sci. 2020 Jan 14;11(8):2200–14. doi: 10.1039/c9sc05689k (PMC7059316; doi:10.1039/c9sc05689k)
Supplement: Supplementary file 2 [file SC-011-C9SC05689K-s002.zip › structures/acetamidobenzamide/room_temperature/acbnza_alpha_300K.cif]

data_acbnza_alpha_room_temp
_symmetry_cell_setting           monoclinic
_symmetry_space_group_name_H-M   'P 21/n'
_symmetry_Int_Tables_number      14
_space_group_name_Hall           '-P 2yn'
loop_
_symmetry_equiv_pos_site_id
_symmetry_equiv_pos_as_xyz
1 x,y,z
2 1/2-x,1/2+y,1/2-z
3 -x,-y,-z
4 1/2+x,1/2-y,1/2+z
_cell_length_a                   4.952
_cell_length_b                   14.496
_cell_length_c                   12.471
_cell_angle_alpha                90
_cell_angle_beta                 93.99
_cell_angle_gamma                90
_cell_volume                     893.051
loop_
_atom_site_type_symbol
_atom_site_fract_x
_atom_site_fract_y
_atom_site_fract_z
O        0.659781879   0.111958534   0.006679372
O        0.707460065   0.422833031   0.164056215
N        0.747832742  -0.010779500   0.116713971
N        0.727975099   0.273132159   0.102678487
C        0.931919337   0.232188255   0.170481520
C        0.966091956   0.135015098   0.162883970
C        1.176302653   0.092698064   0.226281446
C        1.347360551   0.142999833   0.297764938
C        1.305445990   0.237655566   0.307815858
C        1.100209416   0.282098083   0.245140877
C        0.780874640   0.077764080   0.090134518
C        0.623127190   0.360162611   0.102463003
C        0.391477097   0.376213840   0.018619153
H        1.208644658   0.018920321   0.218121468
H        1.511634334   0.108117546   0.344330194
H        1.433811174   0.278534972   0.364337966
H        1.069826788   0.355802293   0.252305747
H        0.803991846  -0.034133543   0.192351744
H        0.608024904  -0.049261589   0.070004440
H        0.645331356   0.226593051   0.046823981
H        0.315596923   0.312269619  -0.019306469
H        0.458600161   0.422341787  -0.044141669
H        0.225359398   0.410791354   0.056782691


#END
