# Supplementary material for: Overcoming the difficulties of predicting conformational polymorph energetics in molecular crystals via correlated wavefunction methods
Source: Chem Sci. 2020 Jan 14;11(8):2200–14. doi: 10.1039/c9sc05689k (PMC7059316; doi:10.1039/c9sc05689k)
Supplement: Supplementary file 2 [file SC-011-C9SC05689K-s002.zip › structures/acetamidobenzamide/room_temperature/acbnza_beta_300K.cif]

data_acbnza_beta_room_temp
_symmetry_cell_setting           triclinic
_symmetry_space_group_name_H-M   'P 1'
_symmetry_Int_Tables_number      1
loop_
_symmetry_equiv_pos_site_id
_symmetry_equiv_pos_as_xyz
1 x,y,z
_cell_length_a 7.8070000000000004                    
_cell_length_b 9.0389999999999997                   
_cell_length_c 12.706000000837671                   
_cell_angle_alpha 90.                
_cell_angle_beta 101.12000001348552                 
_cell_angle_gamma 90.                
loop_
_atom_site_label
_atom_site_fract_x
_atom_site_fract_y
_atom_site_fract_z
O        0.312171606   0.450249838   0.068546545
O        0.457946924   0.444250621   0.332558316
N        0.491515614   0.651975728   0.093092510
N        0.475122880   0.695067690   0.328761905
C        0.299317473   0.715421892   0.274707708
C        0.236826132   0.653340998   0.173048169
C        0.060533190   0.670331549   0.125962298
C       -0.051166537   0.751214869   0.177178942
C        0.011800331   0.814794566   0.277052652
C        0.186138625   0.795733409   0.325821309
C        0.352204413   0.575855110   0.108933550
C        0.544540946   0.559432184   0.355910529
C        0.731359756   0.556840000   0.415064628
H        0.568609652   0.610084806   0.042813798
H        0.508559228   0.759869067   0.120245633
H        0.011313965   0.621190224   0.047696135
H       -0.187114689   0.766262067   0.139499654
H       -0.075769736   0.877492502   0.317190821
H        0.236105867   0.842182869   0.404741210
H        0.548053197   0.786884871   0.355311443
H        0.786222655   0.667626560   0.431719412
H        0.810067038   0.496424822   0.366449601
H        0.738870939   0.496426112   0.490667839
O        0.687829380  -0.049752108   0.431451827
O        0.542055220  -0.055745376   0.167443577
N        0.508482417   0.151973372   0.406905456
N        0.524881379   0.195070215   0.171239140
C        0.700681423   0.215427694   0.225293392
C        0.763172873   0.153341131   0.326951204
C        0.939466317   0.170328936   0.374039595
C        1.051170105   0.251216772   0.322825739
C        0.988202300   0.314805489   0.222952028
C        0.813859772   0.295746148   0.174182865
C        0.647794722   0.075854042   0.391064372
C        0.455460849   0.059435857   0.144090717
C        0.268641874   0.056841449   0.084937847
H        0.431388910   0.110080516   0.457185001
H        0.491438968   0.259865915   0.379753924
H        0.988685143   0.121183824   0.452302115
H        1.187114033   0.266260840   0.360503376
H        1.075768908   0.377505357   0.182818354
H        0.763895281   0.342201106   0.095266391
H        0.451946431   0.286890130   0.144687281
H        0.213776222   0.167627297   0.068283430
H        0.189936769  -0.003574793   0.133553488
H        0.261129899  -0.003572031   0.009334558
O        0.687828394   0.549750162   0.931453455
O        0.542053076   0.555749379   0.667441684
N        0.508484386   0.348024272   0.906907490
N        0.524877120   0.304932310   0.671238095
C        0.700682527   0.284578108   0.725292292
C        0.763173868   0.346659002   0.826951831
C        0.939466810   0.329668451   0.874037702
C        1.051166537   0.248785131   0.822821058
C        0.988199669   0.185205434   0.722947348
C        0.813861375   0.204266591   0.674178691
C        0.647795587   0.424144890   0.891066450
C        0.455459054   0.440567816   0.644089471
C        0.268640244   0.443160000   0.584935372
H        0.431390348   0.389915194   0.957186202
H        0.491440772   0.240130933   0.879754367
H        0.988686035   0.378809776   0.952303865
H        1.187114689   0.233737933   0.860500346
H        1.075769736   0.122507498   0.682809179
H        0.763894133   0.157817131   0.595258790
H        0.451946803   0.213115129   0.644688557
H        0.213777345   0.332373440   0.568280588
H        0.189932962   0.503575178   0.633550399
H        0.261129061   0.503573888   0.509332161
O        0.312170620   1.049752108   0.568548173
O        0.457944780   1.055745376   0.832556423
N        0.491517583   0.848026628   0.593094544
N        0.475118621   0.804929785   0.828760860
C        0.299318577   0.784572306   0.774706608
C        0.236827127   0.846658869   0.673048796
C        0.060533683   0.829671064   0.625960405
C       -0.051170105   0.748783228   0.677174261
C        0.011797700   0.685194511   0.777047972
C        0.186140228   0.704253852   0.825817135
C        0.352205278   0.924145958   0.608935628
C        0.544539151   0.940564143   0.855909283
C        0.731358126   0.943158551   0.915062153
H        0.568611090   0.889919484   0.542814999
H        0.508561032   0.740134085   0.620246076
H        0.011314857   0.878816176   0.547697885
H       -0.187114033   0.733739160   0.639496624
H       -0.075768908   0.622494643   0.817181646
H        0.236104719   0.657798894   0.904733609
H        0.548053569   0.713109870   0.855312719
H        0.786223778   0.832372703   0.931716570
H        0.810063231   1.003574793   0.866446512
H        0.738870101   1.003572031   0.990665442
