# Supplementary material for: Overcoming the difficulties of predicting conformational polymorph energetics in molecular crystals via correlated wavefunction methods
Source: Chem Sci. 2020 Jan 14;11(8):2200–14. doi: 10.1039/c9sc05689k (PMC7059316; doi:10.1039/c9sc05689k)
Supplement: Supplementary file 2 [file SC-011-C9SC05689K-s002.zip › structures/acetamidobenzamide/0K/acbnza_alpha_0K.cif]

data_acbnza_alpha_0K
_symmetry_cell_setting           triclinic
_symmetry_space_group_name_H-M   'P 1'
_symmetry_Int_Tables_number      1
loop_
_symmetry_equiv_pos_site_id
_symmetry_equiv_pos_as_xyz
1 x,y,z
_cell_length_a 4.7766179570456577                    
_cell_length_b 14.302314119                   
_cell_length_c 12.15207700191471                   
_cell_angle_alpha 90.                
_cell_angle_beta 91.690511457737074                 
_cell_angle_gamma 90.                
loop_
_atom_site_label
_atom_site_fract_x
_atom_site_fract_y
_atom_site_fract_z
O        0.666468786   0.112220675   0.003436016
O        0.717310930   0.427296471   0.160645083
N        0.757669551  -0.012862913   0.113545385
N        0.737240091   0.274924295   0.099941589
C        0.941774931   0.233364084   0.168495602
C        0.977075074   0.134911648   0.160252460
C        1.187477044   0.091671145   0.224580738
C        1.358007435   0.142259557   0.297453286
C        1.314470784   0.238145079   0.308231893
C        1.108495056   0.283522774   0.244942177
C        0.790352329   0.077145054   0.087070732
C        0.630600163   0.363187539   0.099500039
C        0.394074190   0.378740280   0.016522157
H        1.076971495   0.358187412   0.252786597
H        0.612152712  -0.051242058   0.067834219
H        0.652979971   0.227336853   0.044233430
H        1.220813890   0.016910223   0.216048602
H        0.811395015  -0.036288639   0.190776335
H        1.442114717   0.279355410   0.365857917
H        1.522610263   0.106554822   0.344610294
H        0.319808287   0.313690128  -0.021674309
H        0.462271300   0.426108931  -0.048407266
H        0.220702236   0.412831936   0.057910466
O        0.833531214   0.612220675   0.496563984
O        0.782689070   0.927296471   0.339354917
N        0.742330449   0.487137087   0.386454615
N        0.762759909   0.774924295   0.400058411
C        0.558225069   0.733364084   0.331504398
C        0.522924926   0.634911648   0.339747540
C        0.312522956   0.591671145   0.275419262
C        0.141992565   0.642259557   0.202546714
C        0.185529216   0.738145079   0.191768107
C        0.391504944   0.783522774   0.255057823
C        0.709647671   0.577145054   0.412929268
C        0.869399837   0.863187539   0.400499961
C        1.105925810   0.878740280   0.483477843
H        0.423028505   0.858187412   0.247213403
H        0.887847288   0.448757942   0.432165781
H        0.847020029   0.727336853   0.455766570
H        0.279186110   0.516910223   0.283951398
H        0.688604985   0.463711361   0.309223665
H        0.057885283   0.779355410   0.134142083
H       -0.022610263   0.606554822   0.155389706
H        1.180191713   0.813690128   0.521674309
H        1.037728700   0.926108931   0.548407266
H        1.279297764   0.912831936   0.442089534
O        0.333531214   0.887779325   0.996563984
O        0.282689070   0.572703529   0.839354917
N        0.242330449   1.012862913   0.886454615
N        0.262759909   0.725075705   0.900058411
C        0.058225069   0.766635916   0.831504398
C        0.022924926   0.865088352   0.839747540
C       -0.187477044   0.908328855   0.775419262
C       -0.358007435   0.857740443   0.702546714
C       -0.314470784   0.761854921   0.691768107
C       -0.108495056   0.716477226   0.755057823
C        0.209647671   0.922854946   0.912929268
C        0.369399837   0.636812461   0.900499961
C        0.605925810   0.621259720   0.983477843
H       -0.076971495   0.641812588   0.747213403
H        0.387847288   1.051242058   0.932165781
H        0.347020029   0.772663147   0.955766570
H       -0.220813890   0.983089777   0.783951398
H        0.188604985   1.036288639   0.809223665
H       -0.442114717   0.720644590   0.634142083
H       -0.522610263   0.893445178   0.655389706
H        0.680191713   0.686309872   1.021674309
H        0.537728700   0.573891069   1.048407266
H        0.779297764   0.587168064   0.942089534
O        0.166468786   0.387779325   0.503436016
O        0.217310930   0.072703529   0.660645083
N        0.257669551   0.512862913   0.613545385
N        0.237240091   0.225075705   0.599941589
C        0.441774931   0.266635916   0.668495602
C        0.477075074   0.365088352   0.660252460
C        0.687477044   0.408328855   0.724580738
C        0.858007435   0.357740443   0.797453286
C        0.814470784   0.261854921   0.808231893
C        0.608495056   0.216477226   0.744942177
C        0.290352329   0.422854946   0.587070732
C        0.130600163   0.136812461   0.599500039
C       -0.105925810   0.121259720   0.516522157
H        0.576971495   0.141812588   0.752786597
H        0.112152712   0.551242058   0.567834219
H        0.152979971   0.272663147   0.544233430
H        0.720813890   0.483089777   0.716048602
H        0.311395015   0.536288639   0.690776335
H        0.942114717   0.220644590   0.865857917
H        1.022610263   0.393445178   0.844610294
H       -0.180191713   0.186309872   0.478325691
H       -0.037728700   0.073891069   0.451592734
H       -0.279297764   0.087168064   0.557910466
