# Supplementary material for: Overcoming the difficulties of predicting conformational polymorph energetics in molecular crystals via correlated wavefunction methods
Source: Chem Sci. 2020 Jan 14;11(8):2200–14. doi: 10.1039/c9sc05689k (PMC7059316; doi:10.1039/c9sc05689k)
Supplement: Supplementary file 2 [file SC-011-C9SC05689K-s002.zip › structures/acetamidobenzamide/0K/acbnza_beta_0K.cif]

data_acbnza_beta_0K
_symmetry_cell_setting           triclinic
_symmetry_space_group_name_H-M   'P 1'
_symmetry_Int_Tables_number      1
loop_
_symmetry_equiv_pos_site_id
_symmetry_equiv_pos_as_xyz
1 x,y,z
_cell_length_a 7.7077528850533703                    
_cell_length_b 8.9635239530177326                   
_cell_length_c 12.373065739685362                   
_cell_angle_alpha 89.999910179548522                
_cell_angle_beta 101.03883746091617                 
_cell_angle_gamma 89.999846084368627                
loop_
_atom_site_label
_atom_site_fract_x
_atom_site_fract_y
_atom_site_fract_z
O        0.306259605   0.449354463   0.067074670
O        0.456944459   0.442856226   0.332920219
N        0.494457203   0.648292811   0.096198022
N        0.474756271   0.695542606   0.334245684
C        0.297038932   0.717168989   0.278984558
C        0.233441713   0.654791536   0.174662898
C        0.055638693   0.673563804   0.125775396
C       -0.056892717   0.756075334   0.178153915
C        0.006718397   0.819068204   0.280972412
C        0.182825434   0.798826659   0.331254303
C        0.349992405   0.574853350   0.109959947
C        0.545541567   0.558227931   0.358430926
C        0.735807787   0.553564040   0.416475413
H        0.573317077   0.605638914   0.045059136
H        0.511797944   0.757458950   0.123353092
H        0.005762593   0.624201170   0.045431408
H       -0.193887265   0.773145012   0.139216021
H       -0.081891226   0.882015151   0.322377769
H        0.233159729   0.845628197   0.412156976
H        0.549951109   0.787613182   0.361184284
H        0.792270485   0.664597537   0.435192172
H        0.812872041   0.495118846   0.363640140
H        0.746228197   0.489424722   0.492905007
O        0.693742028  -0.050647848   0.432926168
O        0.543058511  -0.057145445   0.167081785
N        0.505543989   0.148292530   0.403802266
N        0.525246592   0.195540994   0.165754714
C        0.702962959   0.217167897   0.221015753
C        0.766561660   0.154789861   0.325338284
C        0.944361865   0.173561104   0.374225167
C        1.056895243   0.256073108   0.321847209
C        0.993282021   0.319066545   0.219027264
C        0.817177538   0.298825570   0.168746668
C        0.650009448   0.074851149   0.390040570
C        0.454461363   0.058227508   0.141569952
C        0.264195210   0.053564867   0.083525839
H        0.426684391   0.105639121   0.454940743
H        0.488204412   0.257459155   0.376647359
H        0.994240012   0.124198312   0.454569736
H        1.193888604   0.273142044   0.360784751
H        1.081892546   0.382014151   0.177623028
H        0.766841589   0.345627793   0.087842706
H        0.450050570   0.287611894   0.138815845
H        0.207733957   0.164599398   0.064808093
H        0.187129944  -0.004878327   0.136361300
H        0.253773852  -0.010574572   0.007096763
O        0.693740395   0.550645537   0.932925330
O        0.543055541   0.557143774   0.667079781
N        0.505542797   0.351707189   0.903801978
N        0.525243729   0.304457394   0.665754316
C        0.702961068   0.282831011   0.721015442
C        0.766558287   0.345208464   0.825337102
C        0.944361307   0.326436196   0.874224604
C        1.056892717   0.243924666   0.821846085
C        0.993281603   0.180931796   0.719027588
C        0.817174566   0.201173341   0.668745697
C        0.650007595   0.425146650   0.890040053
C        0.454458433   0.441772069   0.641569074
C        0.264192213   0.446435960   0.583524587
H        0.426682923   0.394361086   0.954940864
H        0.488202056   0.242541050   0.876646908
H        0.994237407   0.375798830   0.954568592
H        1.193887265   0.226854988   0.860783979
H        1.081891226   0.117984849   0.677622231
H        0.766840271   0.154371803   0.587843024
H        0.450048891   0.212386818   0.638815716
H        0.207729515   0.335402463   0.564807828
H        0.187127959   0.504881154   0.636359860
H        0.253771803   0.510575278   0.507094993
O        0.306257972   1.050647848   0.567073832
O        0.456941489   1.057145445   0.832918215
N        0.494456011   0.851707470   0.596197734
N        0.474753408   0.804459006   0.834245286
C        0.297037041   0.782832103   0.778984247
C        0.233438340   0.845210139   0.674661716
C        0.055638135   0.826438896   0.625774833
C       -0.056895243   0.743926892   0.678152791
C        0.006717979   0.680933455   0.780972736
C        0.182822462   0.701174430   0.831253332
C        0.349990552   0.925148851   0.609959430
C        0.545538637   0.941772492   0.858430048
C        0.735804790   0.946435133   0.916474161
H        0.573315609   0.894360879   0.545059257
H        0.511795588   0.742540845   0.623352641
H        0.005759988   0.875801688   0.545430264
H       -0.193888604   0.726857956   0.639215249
H       -0.081892546   0.617985849   0.822376972
H        0.233158411   0.654372207   0.912157294
H        0.549949430   0.712388106   0.861184155
H        0.792266043   0.835400602   0.935191907
H        0.812870056   1.004878327   0.863638700
H        0.746226148   1.010574572   0.992903237
