# Supplementary material for: Overcoming the difficulties of predicting conformational polymorph energetics in molecular crystals via correlated wavefunction methods
Source: Chem Sci. 2020 Jan 14;11(8):2200–14. doi: 10.1039/c9sc05689k (PMC7059316; doi:10.1039/c9sc05689k)
Supplement: Supplementary file 2 [file SC-011-C9SC05689K-s002.zip › structures/README.TXT]

The acetamidobenzamide, ROY, and oxalyl dihydrazide directories 
contain the fully relaxed (0 K) and fixed cell optimized (room 
temperature) structures for the polymorphs of each system in CIF 
format.  These were optimized with periodic B86bPBE-XDM DFT as
described in the main paper.


The odh_pentamer_clusters.xyz file contains Cartesian coordinates for 
the 15 pentamers used to study the many-body basis set behavior in the 
ESI.
