# Supplementary material for: Overcoming the difficulties of predicting conformational polymorph energetics in molecular crystals via correlated wavefunction methods
Source: Chem Sci. 2020 Jan 14;11(8):2200–14. doi: 10.1039/c9sc05689k (PMC7059316; doi:10.1039/c9sc05689k)
Supplement: Supplementary file 2 [file SC-011-C9SC05689K-s002.zip › structures/odh_pentamer_clusters.xyz]

70
alpha oxalyl dihydrazide cluster #1
C      -0.228932   -0.472636   -0.556708
N      -1.233237   -0.481585   -2.730727
N      -0.726447    0.183625   -1.602566
H      -0.856559    1.219793   -1.594788
O      -0.110971   -1.715318   -0.458558
H      -0.449220   -0.753898   -3.342324
H      -1.780325    0.231786   -3.237804
C       0.228932    0.472636    0.556708
N       1.233237    0.481585    2.730727
N       0.726447   -0.183625    1.602566
H       0.856559   -1.219793    1.594788
O       0.110971    1.715318    0.458558
H       0.449220    0.753898    3.342324
H       1.780325   -0.231786    3.237804
C      -0.228966    6.223884   -0.556708
N      -1.233271    6.214935   -2.730727
N      -0.726481    6.880146   -1.602566
H      -0.856593    7.916313   -1.594788
O      -0.111005    4.981202   -0.458558
H      -0.449254    5.942623   -3.342324
H      -1.780359    6.928307   -3.237804
C       0.228898    7.169157    0.556708
N       1.233203    7.178105    2.730727
N       0.726413    6.512895    1.602566
H       0.856525    5.476727    1.594788
O       0.110937    8.411839    0.458558
H       0.449186    7.450418    3.342324
H       1.780291    6.464734    3.237804
C       3.349655   -0.472636   -0.556708
N       2.345350   -0.481585   -2.730727
N       2.852140    0.183625   -1.602566
H       2.722028    1.219793   -1.594788
O       3.467616   -1.715318   -0.458558
H       3.129367   -0.753898   -3.342324
H       1.798262    0.231786   -3.237804
C       3.807519    0.472636    0.556708
N       4.811824    0.481585    2.730727
N       4.305034   -0.183625    1.602566
H       4.435146   -1.219793    1.594788
O       3.689558    1.715318    0.458558
H       4.027807    0.753898    3.342324
H       5.358912   -0.231786    3.237804
C       3.349621    6.223884   -0.556708
N       2.345316    6.214935   -2.730727
N       2.852106    6.880146   -1.602566
H       2.721994    7.916313   -1.594788
O       3.467582    4.981202   -0.458558
H       3.129333    5.942623   -3.342324
H       1.798228    6.928307   -3.237804
C       3.807485    7.169157    0.556708
N       4.811790    7.178105    2.730727
N       4.305000    6.512895    1.602566
H       4.435112    5.476727    1.594788
O       3.689524    8.411839    0.458558
H       4.027773    7.450418    3.342324
H       5.358878    6.464734    3.237804
C       3.153858    2.875661    5.021334
N       4.158143    2.866596    7.195353
N       3.651318    3.531858    6.067101
H       3.781435    4.567991    6.059378
O       3.035890    1.632860    4.923153
H       3.374134    2.594287    7.806902
H       4.705208    3.579949    7.702379
C       2.695921    3.820801    3.907852
N       1.691636    3.829867    1.733834
N       2.198461    3.164605    2.862085
H       2.068343    2.128472    2.869808
O       2.813888    5.063602    4.006033
H       2.475644    4.102176    1.122284
H       1.144571    3.116513    1.226808
70
alpha oxalyl dihydrazide cluster #2
C       2.042294   -0.472694    8.372478
N       1.037989   -0.481643    6.198459
N       1.544779    0.183567    7.326620
H       1.414666    1.219735    7.334398
O       2.160254   -1.715376    8.470629
H       1.822005   -0.753956    5.586863
H       0.490901    0.231728    5.691383
C       2.500157    0.472579    9.485894
N       3.504462    0.481527   11.659914
N       2.997672   -0.183683   10.531753
H       3.127785   -1.219851   10.523975
O       2.382197    1.715260    9.387744
H       2.720446    0.753840   12.271510
H       4.051551   -0.231844   12.166990
C       2.042260    6.223826    8.372478
N       1.037955    6.214878    6.198459
N       1.544745    6.880088    7.326620
H       1.414632    7.916256    7.334398
O       2.160220    4.981144    8.470629
H       1.821971    5.942565    5.586863
H       0.490867    6.928249    5.691383
C       2.500123    7.169099    9.485894
N       3.504428    7.178048   11.659914
N       2.997638    6.512837   10.531753
H       3.127751    5.476670   10.523975
O       2.382163    8.411781    9.387744
H       2.720412    7.450360   12.271510
H       4.051517    6.464676   12.166990
C      -0.424729    2.875661    5.021334
N       0.579556    2.866596    7.195353
N       0.072731    3.531858    6.067101
H       0.202848    4.567991    6.059378
O      -0.542697    1.632860    4.923153
H      -0.204453    2.594287    7.806902
H       1.126621    3.579949    7.702379
C      -0.882666    3.820801    3.907852
N      -1.886951    3.829867    1.733834
N      -1.380126    3.164605    2.862085
H      -1.510244    2.128472    2.869808
O      -0.764699    5.063602    4.006033
H      -1.102943    4.102176    1.122284
H      -2.434016    3.116513    1.226808
C      -3.807519   -0.472636   -0.556708
N      -4.811824   -0.481585   -2.730727
N      -4.305034    0.183625   -1.602566
H      -4.435146    1.219793   -1.594788
O      -3.689558   -1.715318   -0.458558
H      -4.027807   -0.753898   -3.342324
H      -5.358912    0.231786   -3.237804
C      -3.349655    0.472636    0.556708
N      -2.345350    0.481585    2.730727
N      -2.852140   -0.183625    1.602566
H      -2.722028   -1.219793    1.594788
O      -3.467616    1.715318    0.458558
H      -3.129367    0.753898    3.342324
H      -1.798262   -0.231786    3.237804
C      -3.807553    6.223884   -0.556708
N      -4.811858    6.214935   -2.730727
N      -4.305068    6.880146   -1.602566
H      -4.435180    7.916313   -1.594788
O      -3.689592    4.981202   -0.458558
H      -4.027841    5.942623   -3.342324
H      -5.358946    6.928307   -3.237804
C      -3.349689    7.169157    0.556708
N      -2.345384    7.178105    2.730727
N      -2.852174    6.512895    1.602566
H      -2.722062    5.476727    1.594788
O      -3.467650    8.411839    0.458558
H      -3.129401    7.450418    3.342324
H      -1.798296    6.464734    3.237804
70
alpha oxalyl dihydrazide cluster #3
C      -0.228932   -0.472636   -0.556708
N      -1.233237   -0.481585   -2.730727
N      -0.726447    0.183625   -1.602566
H      -0.856559    1.219793   -1.594788
O      -0.110971   -1.715318   -0.458558
H      -0.449220   -0.753898   -3.342324
H      -1.780325    0.231786   -3.237804
C       0.228932    0.472636    0.556708
N       1.233237    0.481585    2.730727
N       0.726447   -0.183625    1.602566
H       0.856559   -1.219793    1.594788
O       0.110971    1.715318    0.458558
H       0.449220    0.753898    3.342324
H       1.780325   -0.231786    3.237804
C       3.349655   -0.472636   -0.556708
N       2.345350   -0.481585   -2.730727
N       2.852140    0.183625   -1.602566
H       2.722028    1.219793   -1.594788
O       3.467616   -1.715318   -0.458558
H       3.129367   -0.753898   -3.342324
H       1.798262    0.231786   -3.237804
C       3.807519    0.472636    0.556708
N       4.811824    0.481585    2.730727
N       4.305034   -0.183625    1.602566
H       4.435146   -1.219793    1.594788
O       3.689558    1.715318    0.458558
H       4.027807    0.753898    3.342324
H       5.358912   -0.231786    3.237804
C       2.042294   -0.472694    8.372478
N       1.037989   -0.481643    6.198459
N       1.544779    0.183567    7.326620
H       1.414666    1.219735    7.334398
O       2.160254   -1.715376    8.470629
H       1.822005   -0.753956    5.586863
H       0.490901    0.231728    5.691383
C       2.500157    0.472579    9.485894
N       3.504462    0.481527   11.659914
N       2.997672   -0.183683   10.531753
H       3.127785   -1.219851   10.523975
O       2.382197    1.715260    9.387744
H       2.720446    0.753840   12.271510
H       4.051551   -0.231844   12.166990
C       3.153858    2.875661    5.021334
N       4.158143    2.866596    7.195353
N       3.651318    3.531858    6.067101
H       3.781435    4.567991    6.059378
O       3.035890    1.632860    4.923153
H       3.374134    2.594287    7.806902
H       4.705208    3.579949    7.702379
C       2.695921    3.820801    3.907852
N       1.691636    3.829867    1.733834
N       2.198461    3.164605    2.862085
H       2.068343    2.128472    2.869808
O       2.813888    5.063602    4.006033
H       2.475644    4.102176    1.122284
H       1.144571    3.116513    1.226808
C       5.620881   -0.472694    8.372478
N       4.616576   -0.481643    6.198459
N       5.123366    0.183567    7.326620
H       4.993253    1.219735    7.334398
O       5.738841   -1.715376    8.470629
H       5.400592   -0.753956    5.586863
H       4.069488    0.231728    5.691383
C       6.078744    0.472579    9.485894
N       7.083049    0.481527   11.659914
N       6.576259   -0.183683   10.531753
H       6.706372   -1.219851   10.523975
O       5.960784    1.715260    9.387744
H       6.299033    0.753840   12.271510
H       7.630138   -0.231844   12.166990
70
beta oxalyl dihydrazide cluster #1
C       2.157461    0.656060    0.352835
N       3.471180    1.525341    2.188598
N       3.007382    0.475074    1.368940
H       3.328536   -0.468584    1.649528
O       1.676246    1.747652   -0.000326
H       2.693705    2.170847    2.394569
H       4.167534    2.068660    1.662287
C       1.795376   -0.656060   -0.352835
N       0.481656   -1.525341   -2.188598
N       0.945455   -0.475074   -1.368940
H       0.624300    0.468584   -1.649528
O       2.276591   -1.747652    0.000326
H       1.259131   -2.170847   -2.394569
H      -0.214697   -2.068660   -1.662287
C       1.988493    0.656049    5.573447
N       3.302212    1.525330    7.409209
N       2.838414    0.475063    6.589552
H       3.159568   -0.468596    6.870139
O       1.507278    1.747641    5.220285
H       2.524737    2.170836    7.615180
H       3.998566    2.068649    6.882898
C       1.626408   -0.656071    4.867776
N       0.312688   -1.525352    3.032013
N       0.776487   -0.475085    3.851671
H       0.455332    0.468573    3.571084
O       2.107623   -1.747663    5.220938
H       1.090163   -2.170858    2.826043
H      -0.383665   -2.068671    3.558324
C       2.157555   11.695972    0.352835
N       3.471275   12.565252    2.188598
N       3.007476   11.514986    1.368940
H       3.328630   10.571327    1.649528
O       1.676340   12.787564   -0.000326
H       2.693800   13.210758    2.394569
H       4.167628   13.108572    1.662287
C       1.795470   10.383851   -0.352835
N       0.481750    9.514571   -2.188598
N       0.945549   10.564837   -1.368940
H       0.624395   11.508496   -1.649528
O       2.276685    9.292259    0.000326
H       1.259226    8.869065   -2.394569
H      -0.214603    8.971251   -1.662287
C       1.988587   11.695961    5.573447
N       3.302307   12.565241    7.409209
N       2.838508   11.514974    6.589552
H       3.159662   10.571316    6.870139
O       1.507372   12.787552    5.220285
H       2.524832   13.210747    7.615180
H       3.998660   13.108561    6.882898
C       1.626502   10.383840    4.867776
N       0.312782    9.514560    3.032013
N       0.776581   10.564826    3.851671
H       0.455427   11.508485    3.571084
O       2.107717    9.292248    5.220938
H       1.090258    8.869053    2.826043
H      -0.383571    8.971240    3.558324
C       1.710919    6.175975    2.257461
N       0.397251    7.045296    0.421714
N       0.861020    5.995048    1.241398
H       0.539886    5.051364    0.960755
O       2.192192    7.267630    2.610649
H       1.174739    7.690801    0.215749
H      -0.299129    7.588630    0.947962
C       2.073044    4.863926    2.963151
N       3.386712    3.994605    4.798898
N       2.922943    5.044852    3.979214
H       3.244077    5.988536    4.259857
O       1.591771    3.772270    2.609962
H       2.609223    3.349100    5.004862
H       4.083092    3.451271    4.272649
70
beta oxalyl dihydrazide cluster #2
C       2.157461    0.656060    0.352835
N       3.471180    1.525341    2.188598
N       3.007382    0.475074    1.368940
H       3.328536   -0.468584    1.649528
O       1.676246    1.747652   -0.000326
H       2.693705    2.170847    2.394569
H       4.167534    2.068660    1.662287
C       1.795376   -0.656060   -0.352835
N       0.481656   -1.525341   -2.188598
N       0.945455   -0.475074   -1.368940
H       0.624300    0.468584   -1.649528
O       2.276591   -1.747652    0.000326
H       1.259131   -2.170847   -2.394569
H      -0.214697   -2.068660   -1.662287
C       1.988493    0.656049    5.573447
N       3.302212    1.525330    7.409209
N       2.838414    0.475063    6.589552
H       3.159568   -0.468596    6.870139
O       1.507278    1.747641    5.220285
H       2.524737    2.170836    7.615180
H       3.998566    2.068649    6.882898
C       1.626408   -0.656071    4.867776
N       0.312688   -1.525352    3.032013
N       0.776487   -0.475085    3.851671
H       0.455332    0.468573    3.571084
O       2.107623   -1.747663    5.220938
H       1.090163   -2.170858    2.826043
H      -0.383665   -2.068671    3.558324
C      -1.626408    0.656071   -4.867776
N      -0.312688    1.525352   -3.032013
N      -0.776487    0.475085   -3.851671
H      -0.455332   -0.468573   -3.571084
O      -2.107623    1.747663   -5.220938
H      -1.090163    2.170858   -2.826043
H       0.383665    2.068671   -3.558324
C      -1.988493   -0.656049   -5.573447
N      -3.302212   -1.525330   -7.409209
N      -2.838414   -0.475063   -6.589552
H      -3.159568    0.468596   -6.870139
O      -1.507278   -1.747641   -5.220285
H      -2.524737   -2.170836   -7.615180
H      -3.998566   -2.068649   -6.882898
C      -1.795376    0.656060    0.352835
N      -0.481656    1.525341    2.188598
N      -0.945455    0.475074    1.368940
H      -0.624300   -0.468584    1.649528
O      -2.276591    1.747652   -0.000326
H      -1.259131    2.170847    2.394569
H       0.214697    2.068660    1.662287
C      -2.157461   -0.656060   -0.352835
N      -3.471180   -1.525341   -2.188598
N      -3.007382   -0.475074   -1.368940
H      -3.328536    0.468584   -1.649528
O      -1.676246   -1.747652    0.000326
H      -2.693705   -2.170847   -2.394569
H      -4.167534   -2.068660   -1.662287
C      -5.579244    0.656071   -4.867776
N      -4.265525    1.525352   -3.032013
N      -4.729323    0.475085   -3.851671
H      -4.408169   -0.468573   -3.571084
O      -6.060460    1.747663   -5.220938
H      -5.043000    2.170858   -2.826043
H      -3.569172    2.068671   -3.558324
C      -5.941330   -0.656049   -5.573447
N      -7.255049   -1.525330   -7.409209
N      -6.791251   -0.475063   -6.589552
H      -7.112405    0.468596   -6.870139
O      -5.460114   -1.747641   -5.220285
H      -6.477574   -2.170836   -7.615180
H      -7.951402   -2.068649   -6.882898
70
beta oxalyl dihydrazide cluster #3
C       2.157461    0.656060    0.352835
N       3.471180    1.525341    2.188598
N       3.007382    0.475074    1.368940
H       3.328536   -0.468584    1.649528
O       1.676246    1.747652   -0.000326
H       2.693705    2.170847    2.394569
H       4.167534    2.068660    1.662287
C       1.795376   -0.656060   -0.352835
N       0.481656   -1.525341   -2.188598
N       0.945455   -0.475074   -1.368940
H       0.624300    0.468584   -1.649528
O       2.276591   -1.747652    0.000326
H       1.259131   -2.170847   -2.394569
H      -0.214697   -2.068660   -1.662287
C       1.710919    6.175975    2.257461
N       0.397251    7.045296    0.421714
N       0.861020    5.995048    1.241398
H       0.539886    5.051364    0.960755
O       2.192192    7.267630    2.610649
H       1.174739    7.690801    0.215749
H      -0.299129    7.588630    0.947962
C       2.073044    4.863926    2.963151
N       3.386712    3.994605    4.798898
N       2.922943    5.044852    3.979214
H       3.244077    5.988536    4.259857
O       1.591771    3.772270    2.609962
H       2.609223    3.349100    5.004862
H       4.083092    3.451271    4.272649
C       5.941330    0.656049    5.573447
N       7.255049    1.525330    7.409209
N       6.791251    0.475063    6.589552
H       7.112405   -0.468596    6.870139
O       5.460114    1.747641    5.220285
H       6.477574    2.170836    7.615180
H       7.951402    2.068649    6.882898
C       5.579244   -0.656071    4.867776
N       4.265525   -1.525352    3.032013
N       4.729323   -0.475085    3.851671
H       4.408169    0.468573    3.571084
O       6.060460   -1.747663    5.220938
H       5.043000   -2.170858    2.826043
H       3.569172   -2.068671    3.558324
C       1.710824   -4.863937    2.257461
N       0.397157   -3.994616    0.421714
N       0.860926   -5.044863    1.241398
H       0.539791   -5.988547    0.960755
O       2.192098   -3.772281    2.610649
H       1.174645   -3.349111    0.215749
H      -0.299223   -3.451282    0.947962
C       2.072950   -6.175986    2.963151
N       3.386617   -7.045307    4.798898
N       2.922849   -5.995059    3.979214
H       3.243983   -5.051375    4.259857
O       1.591677   -7.267642    2.609962
H       2.609129   -7.690812    5.004862
H       4.082998   -7.588641    4.272649
C       1.988493    0.656049    5.573447
N       3.302212    1.525330    7.409209
N       2.838414    0.475063    6.589552
H       3.159568   -0.468596    6.870139
O       1.507278    1.747641    5.220285
H       2.524737    2.170836    7.615180
H       3.998566    2.068649    6.882898
C       1.626408   -0.656071    4.867776
N       0.312688   -1.525352    3.032013
N       0.776487   -0.475085    3.851671
H       0.455332    0.468573    3.571084
O       2.107623   -1.747663    5.220938
H       1.090163   -2.170858    2.826043
H      -0.383665   -2.068671    3.558324
70
gamma oxalyl dihydrazide cluster #1
C       0.289660   12.235385    1.076444
C       0.626088   10.748336    0.998546
N       1.355340   14.400336    1.180096
N       1.377025   13.002521    1.042471
H       2.303149   12.558615    1.021838
N      -0.449171    9.957431    0.927258
H      -1.406025   10.331606    0.943381
N      -0.326334    8.559162    0.807069
O      -0.881836   12.667869    1.142018
O       1.799003   10.334644    0.985502
H       1.263346   14.826958    0.246561
H       0.502769   14.685064    1.696149
H       0.553566    8.272232    1.272360
H      -0.163311    8.370885   -0.191008
C       3.283472    5.007656    2.088691
C       2.947043    3.520607    2.166589
N       2.217792    7.172607    1.985039
N       2.196107    5.774792    2.122664
H       1.269983    5.330887    2.143297
N       4.022302    2.729702    2.237876
H       4.979157    3.103877    2.221754
N       3.899466    1.331433    2.358066
O       4.454967    5.440141    2.023117
O       1.774129    3.106915    2.179632
H       2.309785    7.599229    2.918574
H       3.070362    7.457335    1.468986
H       3.019565    1.044503    1.892775
H       3.736443    1.143156    3.356142
C      -1.171898    9.447802    4.241579
C      -0.835470   10.934851    4.163681
N      -0.106219    7.282851    4.345231
N      -0.084534    8.680666    4.207605
H       0.841591    9.124571    4.186973
N      -1.910729   11.725756    4.092393
H      -2.867583   11.351581    4.108515
N      -1.787892   13.124025    3.972204
O      -2.343394    9.015317    4.307152
O       0.337445   11.348543    4.150637
H      -0.198212    6.856229    3.411696
H      -0.958789    6.998123    4.861283
H      -0.907992   13.410955    4.437494
H      -1.624869   13.312302    2.974127
C       5.324350   12.235385    1.076444
C       5.660778   10.748336    0.998546
N       6.390029   14.400336    1.180096
N       6.411714   13.002521    1.042471
H       7.337839   12.558615    1.021838
N       4.585519    9.957431    0.927258
H       3.628665   10.331606    0.943381
N       4.708356    8.559162    0.807069
O       4.152854   12.667869    1.142018
O       6.833693   10.334644    0.985502
H       6.298036   14.826958    0.246561
H       5.537459   14.685064    1.696149
H       5.588256    8.272232    1.272360
H       4.871379    8.370885   -0.191008
C       3.862792    9.447802    4.241579
C       4.199220   10.934851    4.163681
N       4.928471    7.282851    4.345231
N       4.950156    8.680666    4.207605
H       5.876281    9.124571    4.186973
N       3.123961   11.725756    4.092393
H       2.167107   11.351581    4.108515
N       3.246798   13.124025    3.972204
O       2.691296    9.015317    4.307152
O       5.372134   11.348543    4.150637
H       4.836478    6.856229    3.411696
H       4.075901    6.998123    4.861283
H       4.126698   13.410955    4.437494
H       3.409821   13.312302    2.974127
70
gamma oxalyl dihydrazide cluster #2
C       1.821913    2.220073    5.253825
C       1.485485    3.707122    5.331723
N       0.756234    0.055122    5.150173
N       0.734549    1.452937    5.287799
H      -0.191575    1.896842    5.308431
N       2.560744    4.498027    5.403011
H       3.517599    4.123852    5.386889
N       2.437907    5.896296    5.523200
O       2.993409    1.787588    5.188252
O       0.312571    4.120814    5.344767
H       0.848227   -0.371500    6.083708
H       1.608804   -0.229606    4.634121
H       1.558007    6.183226    5.057910
H       2.274884    6.084573    6.521277
C       6.856603    2.220073    5.253825
C       6.520175    3.707122    5.331723
N       5.790924    0.055122    5.150173
N       5.769239    1.452937    5.287799
H       4.843114    1.896842    5.308431
N       7.595434    4.498027    5.403011
H       8.552289    4.123852    5.386889
N       7.472597    5.896296    5.523200
O       8.028099    1.787588    5.188252
O       5.347261    4.120814    5.344767
H       5.882917   -0.371500    6.083708
H       6.643494   -0.229606    4.634121
H       6.592697    6.183226    5.057910
H       7.309574    6.084573    6.521277
C       0.360355    5.007656    8.418960
C       0.023927    3.520607    8.496858
N      -0.705324    7.172607    8.315308
N      -0.727009    5.774792    8.452933
H      -1.653134    5.330887    8.473566
N       1.099186    2.729702    8.568146
H       2.056040    3.103877    8.552023
N       0.976349    1.331433    8.688335
O       1.531851    5.440141    8.353386
O      -1.148987    3.106915    8.509902
H      -0.613331    7.599229    9.248843
H       0.147246    7.457335    7.799255
H       0.096449    1.044503    8.223044
H       0.813326    1.143156    9.686412
C      -3.212776    2.220073    5.253825
C      -3.549205    3.707122    5.331723
N      -4.278456    0.055122    5.150173
N      -4.300141    1.452937    5.287799
H      -5.226265    1.896842    5.308431
N      -2.473946    4.498027    5.403011
H      -1.517091    4.123852    5.386889
N      -2.596782    5.896296    5.523200
O      -2.041281    1.787588    5.188252
O      -4.722119    4.120814    5.344767
H      -4.186463   -0.371500    6.083708
H      -3.425886   -0.229606    4.634121
H      -3.476683    6.183226    5.057910
H      -2.759805    6.084573    6.521277
C       5.395045    5.007656    8.418960
C       5.058617    3.520607    8.496858
N       4.329366    7.172607    8.315308
N       4.307681    5.774792    8.452933
H       3.381556    5.330887    8.473566
N       6.133876    2.729702    8.568146
H       7.090730    3.103877    8.552023
N       6.011039    1.331433    8.688335
O       6.566541    5.440141    8.353386
O       3.885703    3.106915    8.509902
H       4.421359    7.599229    9.248843
H       5.181936    7.457335    7.799255
H       5.131139    1.044503    8.223044
H       5.848016    1.143156    9.686412
70
gamma oxalyl dihydrazide cluster #3
C       0.289660   12.235385    1.076444
C       0.626088   10.748336    0.998546
N       1.355340   14.400336    1.180096
N       1.377025   13.002521    1.042471
H       2.303149   12.558615    1.021838
N      -0.449171    9.957431    0.927258
H      -1.406025   10.331606    0.943381
N      -0.326334    8.559162    0.807069
O      -0.881836   12.667869    1.142018
O       1.799003   10.334644    0.985502
H       1.263346   14.826958    0.246561
H       0.502769   14.685064    1.696149
H       0.553566    8.272232    1.272360
H      -0.163311    8.370885   -0.191008
C       3.283472    5.007656    2.088691
C       2.947043    3.520607    2.166589
N       2.217792    7.172607    1.985039
N       2.196107    5.774792    2.122664
H       1.269983    5.330887    2.143297
N       4.022302    2.729702    2.237876
H       4.979157    3.103877    2.221754
N       3.899466    1.331433    2.358066
O       4.454967    5.440141    2.023117
O       1.774129    3.106915    2.179632
H       2.309785    7.599229    2.918574
H       3.070362    7.457335    1.468986
H       3.019565    1.044503    1.892775
H       3.736443    1.143156    3.356142
C       1.821913    2.220073    5.253825
C       1.485485    3.707122    5.331723
N       0.756234    0.055122    5.150173
N       0.734549    1.452937    5.287799
H      -0.191575    1.896842    5.308431
N       2.560744    4.498027    5.403011
H       3.517599    4.123852    5.386889
N       2.437907    5.896296    5.523200
O       2.993409    1.787588    5.188252
O       0.312571    4.120814    5.344767
H       0.848227   -0.371500    6.083708
H       1.608804   -0.229606    4.634121
H       1.558007    6.183226    5.057910
H       2.274884    6.084573    6.521277
C      -1.171898    9.447802    4.241579
C      -0.835470   10.934851    4.163681
N      -0.106219    7.282851    4.345231
N      -0.084534    8.680666    4.207605
H       0.841591    9.124571    4.186973
N      -1.910729   11.725756    4.092393
H      -2.867583   11.351581    4.108515
N      -1.787892   13.124025    3.972204
O      -2.343394    9.015317    4.307152
O       0.337445   11.348543    4.150637
H      -0.198212    6.856229    3.411696
H      -0.958789    6.998123    4.861283
H      -0.907992   13.410955    4.437494
H      -1.624869   13.312302    2.974127
C      -1.751218    5.007656    2.088691
C      -2.087647    3.520607    2.166589
N      -2.816898    7.172607    1.985039
N      -2.838583    5.774792    2.122664
H      -3.764707    5.330887    2.143297
N      -1.012388    2.729702    2.237876
H      -0.055533    3.103877    2.221754
N      -1.135224    1.331433    2.358066
O      -0.579723    5.440141    2.023117
O      -3.260561    3.106915    2.179632
H      -2.724905    7.599229    2.918574
H      -1.964327    7.457335    1.468986
H      -2.015125    1.044503    1.892775
H      -1.298247    1.143156    3.356142
70
delta oxalyl dihydrazide cluster #1
C      -0.330031    6.360625   -0.029718
N      -0.521312    4.401896   -1.399366
N      -0.089346    5.714860   -1.168365
H       0.525524    6.110508   -1.889810
O      -1.015750    5.894302    0.907805
H      -1.302825    4.454786   -2.066356
H      -0.880415    4.009014   -0.513179
C       0.330031    7.729509    0.029718
N       0.521312    9.688238    1.399366
N       0.089346    8.375274    1.168365
H      -0.525524    7.979626    1.889810
O       1.015750    8.195832   -0.907805
H       1.302825    9.635348    2.066356
H       0.880415   10.081120    0.513179
C      -2.090920   -0.684442   -2.142366
N      -1.899639   -2.643171   -0.772718
N      -2.331604   -1.330207   -1.003718
H      -2.946475   -0.934559   -0.282273
O      -1.405200   -1.150765   -3.079889
H      -1.118125   -2.590281   -0.105728
H      -1.540535   -3.036053   -1.658904
C      -2.750981    0.684442   -2.201801
N      -2.942262    2.643171   -3.571449
N      -2.510296    1.330207   -3.340449
H      -1.895426    0.934559   -4.061894
O      -3.436701    1.150765   -1.264278
H      -3.723775    2.590281   -4.238439
H      -3.301366    3.036053   -2.685263
C       1.602857   -0.684442   -2.142366
N       1.794138   -2.643171   -0.772718
N       1.362173   -1.330207   -1.003718
H       0.747302   -0.934559   -0.282273
O       2.288577   -1.150765   -3.079889
H       2.575652   -2.590281   -0.105728
H       2.153242   -3.036053   -1.658904
C       0.942796    0.684442   -2.201801
N       0.751515    2.643171   -3.571449
N       1.183481    1.330207   -3.340449
H       1.798351    0.934559   -4.061894
O       0.257076    1.150765   -1.264278
H      -0.029998    2.590281   -4.238439
H       0.392411    3.036053   -2.685263
C      -1.478154    6.360625   -4.373885
N      -1.669435    4.401896   -5.743533
N      -1.237470    5.714860   -5.512532
H      -0.622599    6.110508   -6.233977
O      -2.163874    5.894302   -3.436362
H      -2.450949    4.454786   -6.410523
H      -2.028539    4.009014   -4.857346
C      -0.818093    7.729509   -4.314449
N      -0.626812    9.688238   -2.944801
N      -1.058778    8.375274   -3.175802
H      -1.673648    7.979626   -2.454357
O      -0.132373    8.195832   -5.251972
H       0.154701    9.635348   -2.277811
H      -0.267708   10.081120   -3.830988
C       2.215623    6.360625   -4.373885
N       2.024342    4.401896   -5.743533
N       2.456307    5.714860   -5.512532
H       3.071178    6.110508   -6.233977
O       1.529903    5.894302   -3.436362
H       1.242828    4.454786   -6.410523
H       1.665238    4.009014   -4.857346
C       2.875684    7.729509   -4.314449
N       3.066965    9.688238   -2.944801
N       2.634999    8.375274   -3.175802
H       2.020129    7.979626   -2.454357
O       3.561404    8.195832   -5.251972
H       3.848478    9.635348   -2.277811
H       3.426069   10.081120   -3.830988
70
delta oxalyl dihydrazide cluster #2
C      -0.330031    6.360625   -0.029718
N      -0.521312    4.401896   -1.399366
N      -0.089346    5.714860   -1.168365
H       0.525524    6.110508   -1.889810
O      -1.015750    5.894302    0.907805
H      -1.302825    4.454786   -2.066356
H      -0.880415    4.009014   -0.513179
C       0.330031    7.729509    0.029718
N       0.521312    9.688238    1.399366
N       0.089346    8.375274    1.168365
H      -0.525524    7.979626    1.889810
O       1.015750    8.195832   -0.907805
H       1.302825    9.635348    2.066356
H       0.880415   10.081120    0.513179
C      -2.875684    6.360625    4.314449
N      -3.066965    4.401896    2.944801
N      -2.634999    5.714860    3.175802
H      -2.020129    6.110508    2.454357
O      -3.561404    5.894302    5.251972
H      -3.848478    4.454786    2.277811
H      -3.426069    4.009014    3.830988
C      -2.215623    7.729509    4.373885
N      -2.024342    9.688238    5.743533
N      -2.456307    8.375274    5.512532
H      -3.071178    7.979626    6.233977
O      -1.529903    8.195832    3.436362
H      -1.242828    9.635348    6.410523
H      -1.665238   10.081120    4.857346
C      -5.421337    6.360625    8.658616
N      -5.612618    4.401896    7.288968
N      -5.180653    5.714860    7.519969
H      -4.565782    6.110508    6.798524
O      -6.107057    5.894302    9.596139
H      -6.394132    4.454786    6.621978
H      -5.971722    4.009014    8.175155
C      -4.761276    7.729509    8.718052
N      -4.569995    9.688238   10.087700
N      -5.001960    8.375274    9.856699
H      -5.616831    7.979626   10.578144
O      -4.075556    8.195832    7.780529
H      -3.788482    9.635348   10.754690
H      -4.210891   10.081120    9.201513
C       0.818093    6.360625    4.314449
N       0.626812    4.401896    2.944801
N       1.058778    5.714860    3.175802
H       1.673648    6.110508    2.454357
O       0.132373    5.894302    5.251972
H      -0.154701    4.454786    2.277811
H       0.267708    4.009014    3.830988
C       1.478154    7.729509    4.373885
N       1.669435    9.688238    5.743533
N       1.237470    8.375274    5.512532
H       0.622599    7.979626    6.233977
O       2.163874    8.195832    3.436362
H       2.450949    9.635348    6.410523
H       2.028539   10.081120    4.857346
C      -1.727560    6.360625    8.658616
N      -1.918841    4.401896    7.288968
N      -1.486876    5.714860    7.519969
H      -0.872005    6.110508    6.798524
O      -2.413280    5.894302    9.596139
H      -2.700355    4.454786    6.621978
H      -2.277945    4.009014    8.175155
C      -1.067499    7.729509    8.718052
N      -0.876218    9.688238   10.087700
N      -1.308183    8.375274    9.856699
H      -1.923054    7.979626   10.578144
O      -0.381779    8.195832    7.780529
H      -0.094705    9.635348   10.754690
H      -0.517114   10.081120    9.201513
70
delta oxalyl dihydrazide cluster #3
C       2.750981   -0.684442    2.201801
N       2.942262   -2.643171    3.571449
N       2.510296   -1.330207    3.340449
H       1.895426   -0.934559    4.061894
O       3.436701   -1.150765    1.264278
H       3.723775   -2.590281    4.238439
H       3.301366   -3.036053    2.685263
C       2.090920    0.684442    2.142366
N       1.899639    2.643171    0.772718
N       2.331604    1.330207    1.003718
H       2.946475    0.934559    0.282273
O       1.405200    1.150765    3.079889
H       1.118125    2.590281    0.105728
H       1.540535    3.036053    1.658904
C       2.750981   13.405692    2.201801
N       2.942262   11.446963    3.571449
N       2.510296   12.759927    3.340449
H       1.895426   13.155575    4.061894
O       3.436701   12.939369    1.264278
H       3.723775   11.499853    4.238439
H       3.301366   11.054081    2.685263
C       2.090920   14.774576    2.142366
N       1.899639   16.733305    0.772718
N       2.331604   15.420341    1.003718
H       2.946475   15.024693    0.282273
O       1.405200   15.240899    3.079889
H       1.118125   16.680415    0.105728
H       1.540535   17.126187    1.658904
C       3.363746    6.360625   -0.029718
N       3.172465    4.401896   -1.399366
N       3.604431    5.714860   -1.168365
H       4.219301    6.110508   -1.889810
O       2.678027    5.894302    0.907805
H       2.390952    4.454786   -2.066356
H       2.813362    4.009014   -0.513179
C       4.023808    7.729509    0.029718
N       4.215089    9.688238    1.399366
N       3.783123    8.375274    1.168365
H       3.168253    7.979626    1.889810
O       4.709527    8.195832   -0.907805
H       4.996602    9.635348    2.066356
H       4.574192   10.081120    0.513179
C       0.818093    6.360625    4.314449
N       0.626812    4.401896    2.944801
N       1.058778    5.714860    3.175802
H       1.673648    6.110508    2.454357
O       0.132373    5.894302    5.251972
H      -0.154701    4.454786    2.277811
H       0.267708    4.009014    3.830988
C       1.478154    7.729509    4.373885
N       1.669435    9.688238    5.743533
N       1.237470    8.375274    5.512532
H       0.622599    7.979626    6.233977
O       2.163874    8.195832    3.436362
H       2.450949    9.635348    6.410523
H       2.028539   10.081120    4.857346
C       5.296634   -0.684442   -2.142366
N       5.487915   -2.643171   -0.772718
N       5.055950   -1.330207   -1.003718
H       4.441079   -0.934559   -0.282273
O       5.982354   -1.150765   -3.079889
H       6.269429   -2.590281   -0.105728
H       5.847019   -3.036053   -1.658904
C       4.636573    0.684442   -2.201801
N       4.445292    2.643171   -3.571449
N       4.877257    1.330207   -3.340449
H       5.492128    0.934559   -4.061894
O       3.950853    1.150765   -1.264278
H       3.663779    2.590281   -4.238439
H       4.086188    3.036053   -2.685263
70
epsilon oxalyl dihydrazide cluster #1    
C      -0.650579    1.543067    0.138945
N      -2.201752    1.005108    1.880094
N      -1.078876    1.699082    1.392179
H      -0.524238    2.204022    2.121564
O      -1.229497    0.859548   -0.733102
H      -2.979366    1.674978    1.941301
H      -2.491950    0.322920    1.165833
C       0.650579    2.287979   -0.138945
N       2.201752    2.825937   -1.880094
N       1.078876    2.131964   -1.392179
H       0.524238    1.627024   -2.121564
O       1.229497    2.971497    0.733102
H       2.979366    2.156068   -1.941301
H       2.491950    3.508125   -1.165833
C       2.913724   -0.372456   -5.781209
N       4.464896   -0.910414   -7.522358
N       3.342021   -0.216441   -7.034443
H       2.787382    0.288499   -7.763828
O       3.492641   -1.055974   -4.909162
H       5.242511   -0.240545   -7.583565
H       4.755095   -1.592603   -6.808097
C       1.612565    0.372456   -5.503320
N       0.061393    0.910414   -3.762171
N       1.184268    0.216441   -4.250086
H       1.738907   -0.288499   -3.520700
O       1.033648    1.055974   -6.375367
H      -0.716222    0.240545   -3.700964
H      -0.228806    1.592603   -4.476431
C       2.913724    3.458589   -5.781209
N       4.464896    2.920631   -7.522358
N       3.342021    3.614604   -7.034443
H       2.787382    4.119544   -7.763828
O       3.492641    2.775071   -4.909162
H       5.242511    3.590500   -7.583565
H       4.755095    2.238442   -6.808097
C       1.612565    4.203501   -5.503320
N       0.061393    4.741459   -3.762171
N       1.184268    4.047486   -4.250086
H       1.738907    3.542546   -3.520700
O       1.033648    4.887019   -6.375367
H      -0.716222    4.071590   -3.700964
H      -0.228806    5.423648   -4.476431
C       4.712579    1.543067    0.138945
N       3.161407    1.005108    1.880094
N       4.284282    1.699082    1.392179
H       4.838920    2.204022    2.121564
O       4.133662    0.859548   -0.733102
H       2.383792    1.674978    1.941301
H       2.871208    0.322920    1.165833
C       6.013738    2.287979   -0.138945
N       7.564910    2.825937   -1.880094
N       6.442034    2.131964   -1.392179
H       5.887396    1.627024   -2.121564
O       6.592655    2.971497    0.733102
H       8.342525    2.156068   -1.941301
H       7.855109    3.508125   -1.165833
C       4.712579    5.374112    0.138945
N       3.161407    4.836154    1.880094
N       4.284282    5.530127    1.392179
H       4.838920    6.035067    2.121564
O       4.133662    4.690594   -0.733102
H       2.383792    5.506023    1.941301
H       2.871208    4.153965    1.165833
C       6.013738    6.119024   -0.138945
N       7.564910    6.656982   -1.880094
N       6.442034    5.963009   -1.392179
H       5.887396    5.458069   -2.121564
O       6.592655    6.802542    0.733102
H       8.342525    5.987113   -1.941301
H       7.855109    7.339171   -1.165833
70
epsilon oxalyl dihydrazide cluster #2
C      -0.650579    1.543067    0.138945
N      -2.201752    1.005108    1.880094
N      -1.078876    1.699082    1.392179
H      -0.524238    2.204022    2.121564
O      -1.229497    0.859548   -0.733102
H      -2.979366    1.674978    1.941301
H      -2.491950    0.322920    1.165833
C       0.650579    2.287979   -0.138945
N       2.201752    2.825937   -1.880094
N       1.078876    2.131964   -1.392179
H       0.524238    1.627024   -2.121564
O       1.229497    2.971497    0.733102
H       2.979366    2.156068   -1.941301
H       2.491950    3.508125   -1.165833
C       2.913724   -0.372456   -5.781209
N       4.464896   -0.910414   -7.522358
N       3.342021   -0.216441   -7.034443
H       2.787382    0.288499   -7.763828
O       3.492641   -1.055974   -4.909162
H       5.242511   -0.240545   -7.583565
H       4.755095   -1.592603   -6.808097
C       1.612565    0.372456   -5.503320
N       0.061393    0.910414   -3.762171
N       1.184268    0.216441   -4.250086
H       1.738907   -0.288499   -3.520700
O       1.033648    1.055974   -6.375367
H      -0.716222    0.240545   -3.700964
H      -0.228806    1.592603   -4.476431
C      -1.612565    3.458589    5.503320
N      -0.061393    2.920631    3.762171
N      -1.184268    3.614604    4.250086
H      -1.738907    4.119544    3.520700
O      -1.033648    2.775071    6.375367
H       0.716222    3.590500    3.700964
H       0.228806    2.238442    4.476431
C      -2.913724    4.203501    5.781209
N      -4.464896    4.741459    7.522358
N      -3.342021    4.047486    7.034443
H      -2.787382    3.542546    7.763828
O      -3.492641    4.887019    4.909162
H      -5.242511    4.071590    7.583565
H      -4.755095    5.423648    6.808097
C      -6.013738   -2.287979    0.138945
N      -7.564910   -2.825937    1.880094
N      -6.442034   -2.131964    1.392179
H      -5.887396   -1.627024    2.121564
O      -6.592655   -2.971497   -0.733102
H      -8.342525   -2.156068    1.941301
H      -7.855109   -3.508125    1.165833
C      -4.712579   -1.543067   -0.138945
N      -3.161407   -1.005108   -1.880094
N      -4.284282   -1.699082   -1.392179
H      -4.838920   -2.204022   -2.121564
O      -4.133662   -0.859548    0.733102
H      -2.383792   -1.674978   -1.941301
H      -2.871208   -0.322920   -1.165833
C       4.712579    5.374112    0.138945
N       3.161407    4.836154    1.880094
N       4.284282    5.530127    1.392179
H       4.838920    6.035067    2.121564
O       4.133662    4.690594   -0.733102
H       2.383792    5.506023    1.941301
H       2.871208    4.153965    1.165833
C       6.013738    6.119024   -0.138945
N       7.564910    6.656982   -1.880094
N       6.442034    5.963009   -1.392179
H       5.887396    5.458069   -2.121564
O       6.592655    6.802542    0.733102
H       8.342525    5.987113   -1.941301
H       7.855109    7.339171   -1.165833
70
epsilon oxalyl dihydrazide cluster #3
C      -1.612565   -0.372456    5.503320
N      -0.061393   -0.910414    3.762171
N      -1.184268   -0.216441    4.250086
H      -1.738907    0.288499    3.520700
O      -1.033648   -1.055974    6.375367
H       0.716222   -0.240545    3.700964
H       0.228806   -1.592603    4.476431
C      -2.913724    0.372456    5.781209
N      -4.464896    0.910414    7.522358
N      -3.342021    0.216441    7.034443
H      -2.787382   -0.288499    7.763828
O      -3.492641    1.055974    4.909162
H      -5.242511    0.240545    7.583565
H      -4.755095    1.592603    6.808097
C       3.750593   -4.203501    5.503320
N       5.301765   -4.741459    3.762171
N       4.178890   -4.047486    4.250086
H       3.624252   -3.542546    3.520700
O       4.329511   -4.887019    6.375367
H       6.079380   -4.071590    3.700964
H       5.591964   -5.423648    4.476431
C       2.449435   -3.458589    5.781209
N       0.898262   -2.920631    7.522358
N       2.021138   -3.614604    7.034443
H       2.575776   -4.119544    7.763828
O       1.870517   -2.775071    4.909162
H       0.120648   -3.590500    7.583565
H       0.608064   -2.238442    6.808097
C       3.750593   -0.372456    5.503320
N       5.301765   -0.910414    3.762171
N       4.178890   -0.216441    4.250086
H       3.624252    0.288499    3.520700
O       4.329511   -1.055974    6.375367
H       6.079380   -0.240545    3.700964
H       5.591964   -1.592603    4.476431
C       2.449435    0.372456    5.781209
N       0.898262    0.910414    7.522358
N       2.021138    0.216441    7.034443
H       2.575776   -0.288499    7.763828
O       1.870517    1.055974    4.909162
H       0.120648    0.240545    7.583565
H       0.608064    1.592603    6.808097
C      -5.176868   -2.287979   11.423474
N      -6.728041   -2.825937   13.164623
N      -5.605165   -2.131964   12.676708
H      -5.050527   -1.627024   13.406093
O      -5.755786   -2.971497   10.551427
H      -7.505655   -2.156068   13.225830
H      -7.018239   -3.508125   12.450362
C      -3.875710   -1.543067   11.145584
N      -2.324537   -1.005108    9.404435
N      -3.447413   -1.699082    9.892350
H      -4.002051   -2.204022    9.162965
O      -3.296792   -0.859548   12.017631
H      -1.546923   -1.674978    9.343228
H      -2.034339   -0.322920   10.118696
C      -1.612565    3.458589    5.503320
N      -0.061393    2.920631    3.762171
N      -1.184268    3.614604    4.250086
H      -1.738907    4.119544    3.520700
O      -1.033648    2.775071    6.375367
H       0.716222    3.590500    3.700964
H       0.228806    2.238442    4.476431
C      -2.913724    4.203501    5.781209
N      -4.464896    4.741459    7.522358
N      -3.342021    4.047486    7.034443
H      -2.787382    3.542546    7.763828
O      -3.492641    4.887019    4.909162
H      -5.242511    4.071590    7.583565
H      -4.755095    5.423648    6.808097
