# Supplementary material for: Overcoming the difficulties of predicting conformational polymorph energetics in molecular crystals via correlated wavefunction methods
Source: Chem Sci. 2020 Jan 14;11(8):2200–14. doi: 10.1039/c9sc05689k (PMC7059316; doi:10.1039/c9sc05689k)
Supplement: Supplementary file 2 [file SC-011-C9SC05689K-s002.zip › structures/ROY/room_temperature/YT04_fixed_cell.cif]

data_ROY_YT04_room_temp
_symmetry_cell_setting           monoclinic
_symmetry_space_group_name_H-M   'P 21/n'
_symmetry_Int_Tables_number      14
_space_group_name_Hall           '-P 2yn'
loop_
_symmetry_equiv_pos_site_id
_symmetry_equiv_pos_as_xyz
1 x,y,z
2 1/2-x,1/2+y,1/2-z
3 -x,-y,-z
4 1/2+x,1/2-y,1/2+z
_cell_length_a                   8.2324(4)
_cell_length_b                   11.8173(5)
_cell_length_c                   12.3121(6)
_cell_angle_alpha                90
_cell_angle_beta                 102.5050(10)
_cell_angle_gamma                90
_cell_volume                     1169.36
loop_
_atom_site_label
_atom_site_type_symbol
_atom_site_fract_x
_atom_site_fract_y
_atom_site_fract_z
S S 0.460249872 0.777125412 0.035593629
O O 0.594714632 0.878006372 0.432434856
O O 0.562215646 0.818625908 0.594559813
N N 0.820696903 0.488727333 0.283395322
N N 0.529516490 0.743365284 0.259847206
H H 0.570138449 0.821784051 0.289645733
N N 0.542368549 0.806484032 0.492454044
C C 0.521829261 0.708196707 -0.168970775
H H 0.600000664 0.651213930 -0.205690906
H H 0.552268623 0.795272397 -0.187901471
H H 0.391922634 0.692463439 -0.210726090
C C 0.549789316 0.688359505 -0.046819574
C C 0.645874562 0.607714709 0.016635729
H H 0.716468732 0.543037462 -0.015784100
C C 0.649319571 0.618478791 0.132732160
C C 0.743068446 0.547785876 0.215545785
C C 0.553194056 0.708332663 0.156600833
C C 0.453493992 0.678891210 0.327638849
C C 0.457059919 0.707651283 0.440578228
C C 0.375249206 0.640357429 0.506110464
H H 0.380951493 0.666175691 0.591383984
C C 0.287208117 0.545669105 0.462323658
H H 0.221223780 0.496466654 0.513548072
C C 0.282433920 0.516291737 0.351261307
H H 0.210190029 0.443290104 0.314505415
C C 0.364538704 0.580353940 0.286117875
H H 0.355501684 0.558759133 0.199273706
S S 0.039750128 0.277125412 0.464406371
O O -0.094714632 0.378006372 0.067565144
O O -0.062215646 0.318625908 -0.094559813
N N -0.320696903 -0.011272667 0.216604678
N N -0.029516490 0.243365284 0.240152794
H H -0.070138449 0.321784051 0.210354267
N N -0.042368549 0.306484032 0.007545956
C C -0.021829261 0.208196707 0.668970775
H H -0.100000664 0.151213930 0.705690906
H H -0.052268623 0.295272397 0.687901471
H H 0.108077366 0.192463439 0.710726090
C C -0.049789316 0.188359505 0.546819574
C C -0.145874562 0.107714709 0.483364271
H H -0.216468732 0.043037462 0.515784100
C C -0.149319571 0.118478791 0.367267840
C C -0.243068446 0.047785876 0.284454215
C C -0.053194056 0.208332663 0.343399167
C C 0.046506008 0.178891210 0.172361151
C C 0.042940081 0.207651283 0.059421772
C C 0.124750794 0.140357429 -0.006110464
H H 0.119048507 0.166175691 -0.091383984
C C 0.212791883 0.045669105 0.037676342
H H 0.278776220 -0.003533346 -0.013548072
C C 0.217566080 0.016291737 0.148738693
H H 0.289809971 -0.056709896 0.185494585
C C 0.135461296 0.080353940 0.213882125
H H 0.144498316 0.058759133 0.300726294
S S 0.539750128 0.222874588 0.964406371
O O 0.405285368 0.121993628 0.567565144
O O 0.437784354 0.181374092 0.405440187
N N 0.179303097 0.511272667 0.716604678
N N 0.470483510 0.256634716 0.740152794
H H 0.429861551 0.178215949 0.710354267
N N 0.457631451 0.193515968 0.507545956
C C 0.478170739 0.291803293 1.168970775
H H 0.399999336 0.348786070 1.205690906
H H 0.447731377 0.204727603 1.187901471
H H 0.608077366 0.307536561 1.210726090
C C 0.450210684 0.311640495 1.046819574
C C 0.354125438 0.392285291 0.983364271
H H 0.283531268 0.456962538 1.015784100
C C 0.350680429 0.381521209 0.867267840
C C 0.256931554 0.452214124 0.784454215
C C 0.446805944 0.291667337 0.843399167
C C 0.546506008 0.321108790 0.672361151
C C 0.542940081 0.292348717 0.559421772
C C 0.624750794 0.359642571 0.493889536
H H 0.619048507 0.333824309 0.408616016
C C 0.712791883 0.454330895 0.537676342
H H 0.778776220 0.503533346 0.486451928
C C 0.717566080 0.483708263 0.648738693
H H 0.789809971 0.556709896 0.685494585
C C 0.635461296 0.419646060 0.713882125
H H 0.644498316 0.441240867 0.800726294
S S 0.960249872 0.722874588 0.535593629
O O 1.094714632 0.621993628 0.932434856
O O 1.062215646 0.681374092 1.094559813
N N 1.320696903 1.011272667 0.783395322
N N 1.029516490 0.756634716 0.759847206
H H 1.070138449 0.678215949 0.789645733
N N 1.042368549 0.693515968 0.992454044
C C 1.021829261 0.791803293 0.331029225
H H 1.100000664 0.848786070 0.294309094
H H 1.052268623 0.704727603 0.312098529
H H 0.891922634 0.807536561 0.289273910
C C 1.049789316 0.811640495 0.453180426
C C 1.145874562 0.892285291 0.516635729
H H 1.216468732 0.956962538 0.484215900
C C 1.149319571 0.881521209 0.632732160
C C 1.243068446 0.952214124 0.715545785
C C 1.053194056 0.791667337 0.656600833
C C 0.953493992 0.821108790 0.827638849
C C 0.957059919 0.792348717 0.940578228
C C 0.875249206 0.859642571 1.006110464
H H 0.880951493 0.833824309 1.091383984
C C 0.787208117 0.954330895 0.962323658
H H 0.721223780 1.003533346 1.013548072
C C 0.782433920 0.983708263 0.851261307
H H 0.710190029 1.056709896 0.814505415
C C 0.864538704 0.919646060 0.786117875
H H 0.855501684 0.941240867 0.699273706
