# Supplementary material for: Overcoming the difficulties of predicting conformational polymorph energetics in molecular crystals via correlated wavefunction methods
Source: Chem Sci. 2020 Jan 14;11(8):2200–14. doi: 10.1039/c9sc05689k (PMC7059316; doi:10.1039/c9sc05689k)
Supplement: Supplementary file 2 [file SC-011-C9SC05689K-s002.zip › structures/ROY/room_temperature/PO13_fixed_cell.cif]

data_ROY_PO13_room_temp
_symmetry_cell_setting           monoclinic
_symmetry_space_group_name_H-M   'P 21/c'
_symmetry_Int_Tables_number      14
_space_group_name_Hall           '-P 2ybc'
loop_
_symmetry_equiv_pos_site_id
_symmetry_equiv_pos_as_xyz
1 -x,-y,-z
2 -x,1/2+y,1/2-z
3 x,1/2-y,1/2+z
4 x,y,z
_cell_length_a                   4.12501
_cell_length_b                   22.71933
_cell_length_c                   12.71859
_cell_angle_alpha                90
_cell_angle_beta                 82.26959
_cell_angle_gamma                90
_cell_volume                     1181.12
loop_
_atom_site_label
_atom_site_type_symbol
_atom_site_fract_x
_atom_site_fract_y
_atom_site_fract_z
C C 0.321742298 0.931129713 0.675194450
C C 0.428268437 0.915630938 0.569200654
C C 0.618130658 0.866129222 0.545710963
C C 0.704637338 0.831647432 0.629207499
C C 0.600111145 0.845734812 0.734000445
C C 0.403905252 0.895737616 0.760785145
C C 0.357763334 0.881842768 0.955749598
C C 0.473895897 0.862347318 1.141870378
C C 0.362135055 0.813695966 1.094405754
C C 0.292946264 0.823992018 0.988588704
C C 0.152453981 0.781635984 0.927351690
C C 0.554691673 0.868793020 1.252007164
N N 0.300314328 0.910798007 0.864309459
N N 0.128633309 0.983811973 0.692596042
N N 0.032889727 0.746875580 0.876851428
S S 0.505206218 0.921560300 1.054964505
O O 0.028956465 1.000019272 0.786802556
O O 0.062388404 1.012549844 0.615526244
H H 0.356962840 0.943781468 0.507261285
H H 0.703254029 0.854156988 0.463974291
H H 0.859904317 0.793230339 0.611514570
H H 0.674765308 0.818610600 0.796856619
H H 0.183090884 0.950896611 0.870677327
H H 0.321989426 0.771679872 1.134809519
H H 0.803167688 0.885783815 1.252720927
H H 0.384843093 0.899463065 1.298050494
H H 0.535487340 0.825911276 1.291562875
C C 0.321742298 0.568870287 0.175194450
C C 0.428268437 0.584369062 0.069200654
C C 0.618130658 0.633870778 0.045710963
C C 0.704637338 0.668352568 0.129207499
C C 0.600111145 0.654265188 0.234000445
C C 0.403905252 0.604262384 0.260785145
C C 0.357763334 0.618157232 0.455749598
C C 0.473895897 0.637652682 0.641870378
C C 0.362135055 0.686304034 0.594405754
C C 0.292946264 0.676007982 0.488588704
C C 0.152453981 0.718364016 0.427351690
C C 0.554691673 0.631206980 0.752007164
N N 0.300314328 0.589201993 0.364309459
N N 0.128633309 0.516188027 0.192596042
N N 0.032889727 0.753124420 0.376851428
S S 0.505206218 0.578439700 0.554964505
O O 0.028956465 0.499980728 0.286802556
O O 0.062388404 0.487450156 0.115526244
H H 0.356962840 0.556218532 0.007261285
H H 0.703254029 0.645843012 -0.036025709
H H 0.859904317 0.706769661 0.111514570
H H 0.674765308 0.681389400 0.296856619
H H 0.183090884 0.549103389 0.370677327
H H 0.321989426 0.728320128 0.634809519
H H 0.803167688 0.614216185 0.752720927
H H 0.384843093 0.600536935 0.798050494
H H 0.535487340 0.674088724 0.791562875
C C 0.678257702 0.431129713 0.824805550
C C 0.571731563 0.415630938 0.930799346
C C 0.381869342 0.366129222 0.954289037
C C 0.295362662 0.331647432 0.870792501
C C 0.399888855 0.345734812 0.765999555
C C 0.596094748 0.395737616 0.739214855
C C 0.642236666 0.381842768 0.544250402
C C 0.526104103 0.362347318 0.358129622
C C 0.637864945 0.313695966 0.405594246
C C 0.707053736 0.323992018 0.511411296
C C 0.847546019 0.281635984 0.572648310
C C 0.445308327 0.368793020 0.247992836
N N 0.699685672 0.410798007 0.635690541
N N 0.871366691 0.483811973 0.807403958
N N 0.967110273 0.246875580 0.623148572
S S 0.494793782 0.421560300 0.445035495
O O 0.971043535 0.500019272 0.713197444
O O 0.937611596 0.512549844 0.884473756
H H 0.643037160 0.443781468 0.992738715
H H 0.296745971 0.354156988 1.036025709
H H 0.140095683 0.293230339 0.888485430
H H 0.325234692 0.318610600 0.703143381
H H 0.816909116 0.450896611 0.629322673
H H 0.678010574 0.271679872 0.365190481
H H 0.196832312 0.385783815 0.247279073
H H 0.615156907 0.399463065 0.201949506
H H 0.464512660 0.325911276 0.208437125
C C 0.678257702 0.068870287 0.324805550
C C 0.571731563 0.084369062 0.430799346
C C 0.381869342 0.133870778 0.454289037
C C 0.295362662 0.168352568 0.370792501
C C 0.399888855 0.154265188 0.265999555
C C 0.596094748 0.104262384 0.239214855
C C 0.642236666 0.118157232 0.044250402
C C 0.526104103 0.137652682 -0.141870378
C C 0.637864945 0.186304034 -0.094405754
C C 0.707053736 0.176007982 0.011411296
C C 0.847546019 0.218364016 0.072648310
C C 0.445308327 0.131206980 -0.252007164
N N 0.699685672 0.089201993 0.135690541
N N 0.871366691 0.016188027 0.307403958
N N 0.967110273 0.253124420 0.123148572
S S 0.494793782 0.078439700 -0.054964505
O O 0.971043535 -0.000019272 0.213197444
O O 0.937611596 -0.012549844 0.384473756
H H 0.643037160 0.056218532 0.492738715
H H 0.296745971 0.145843012 0.536025709
H H 0.140095683 0.206769661 0.388485430
H H 0.325234692 0.181389400 0.203143381
H H 0.816909116 0.049103389 0.129322673
H H 0.678010574 0.228320128 -0.134809519
H H 0.196832312 0.114216185 -0.252720927
H H 0.615156907 0.100536935 -0.298050494
H H 0.464512660 0.174088724 -0.291562875
