# Supplementary material for: Overcoming the difficulties of predicting conformational polymorph energetics in molecular crystals via correlated wavefunction methods
Source: Chem Sci. 2020 Jan 14;11(8):2200–14. doi: 10.1039/c9sc05689k (PMC7059316; doi:10.1039/c9sc05689k)
Supplement: Supplementary file 2 [file SC-011-C9SC05689K-s002.zip › structures/ROY/room_temperature/Y_fixed_cell.cif]

data_ROY_Y_room_temp
_symmetry_cell_setting           monoclinic
_symmetry_space_group_name_H-M   'P 21/n'
_symmetry_Int_Tables_number      14
_space_group_name_Hall           '-P 2yn'
loop_
_symmetry_equiv_pos_site_id
_symmetry_equiv_pos_as_xyz
1 x,y,z
2 1/2-x,1/2+y,1/2-z
3 -x,-y,-z
4 1/2+x,1/2-y,1/2+z
_cell_length_a                   8.5001(8)
_cell_length_b                   16.413(2)
_cell_length_c                   8.5371(5)
_cell_angle_alpha                90
_cell_angle_beta                 91.767(7)
_cell_angle_gamma                90
_cell_volume                     1190.46
loop_
_atom_site_label
_atom_site_type_symbol
_atom_site_fract_x
_atom_site_fract_y
_atom_site_fract_z
S S 0.114445642 0.616448682 0.289051980
O O 0.433921507 0.683525821 -0.151538281
O O 0.618269358 0.619837670 -0.275580260
N N 0.386497835 0.654679468 0.144777073
N N 0.548436662 0.635544757 -0.153594269
N N 0.597651975 0.779157459 0.455972451
C C 0.480744677 0.742299032 0.442156796
C C -0.057765064 0.631063740 0.563317457
C C 0.518723115 0.607151145 0.133542271
C C 0.599716441 0.596820322 -0.009081333
C C 0.730910755 0.545149295 -0.016633633
C C 0.784830871 0.502353737 0.113315640
C C 0.707004000 0.512069441 0.254813177
C C 0.578812774 0.563313896 0.264982170
C C 0.298409345 0.660454472 0.279068179
C C 0.338392810 0.698861075 0.420050167
C C 0.219419084 0.691366755 0.534029174
C C 0.090267245 0.648614262 0.480231509
H H 0.338081588 0.676476111 0.041292539
H H -0.083984450 0.565572978 0.567407726
H H -0.159953491 0.661170089 0.507030014
H H -0.046478213 0.653264616 0.684019407
H H 0.786054959 0.539283305 -0.129139473
H H 0.883730463 0.460706182 0.105214946
H H 0.745745921 0.477611856 0.357966686
H H 0.519677907 0.569111519 0.375495921
H H 0.231202151 0.716425761 0.651431480
S S 0.385554358 0.116448682 0.210948020
O O 0.066078493 0.183525821 0.651538281
O O -0.118269358 0.119837670 0.775580260
N N 0.113502165 0.154679468 0.355222927
N N -0.048436662 0.135544757 0.653594269
N N -0.097651975 0.279157459 0.044027549
C C 0.019255323 0.242299032 0.057843204
C C 0.557765064 0.131063740 -0.063317457
C C -0.018723115 0.107151145 0.366457729
C C -0.099716441 0.096820322 0.509081333
C C -0.230910755 0.045149295 0.516633633
C C -0.284830871 0.002353737 0.386684360
C C -0.207004000 0.012069441 0.245186823
C C -0.078812774 0.063313896 0.235017830
C C 0.201590655 0.160454472 0.220931821
C C 0.161607190 0.198861075 0.079949833
C C 0.280580916 0.191366755 -0.034029174
C C 0.409732755 0.148614262 0.019768491
H H 0.161918412 0.176476111 0.458707461
H H 0.583984450 0.065572978 -0.067407726
H H 0.659953491 0.161170089 -0.007030014
H H 0.546478213 0.153264616 -0.184019407
H H -0.286054959 0.039283305 0.629139473
H H -0.383730463 -0.039293818 0.394785054
H H -0.245745921 -0.022388144 0.142033314
H H -0.019677907 0.069111519 0.124504079
H H 0.268797849 0.216425761 -0.151431480
S S 0.885554358 0.383551318 0.710948020
O O 0.566078493 0.316474179 1.151538281
O O 0.381730642 0.380162330 1.275580260
N N 0.613502165 0.345320532 0.855222927
N N 0.451563338 0.364455243 1.153594269
N N 0.402348025 0.220842541 0.544027549
C C 0.519255323 0.257700968 0.557843204
C C 1.057765064 0.368936260 0.436682543
C C 0.481276885 0.392848855 0.866457729
C C 0.400283559 0.403179678 1.009081333
C C 0.269089245 0.454850705 1.016633633
C C 0.215169129 0.497646263 0.886684360
C C 0.292996000 0.487930559 0.745186823
C C 0.421187226 0.436686104 0.735017830
C C 0.701590655 0.339545528 0.720931821
C C 0.661607190 0.301138925 0.579949833
C C 0.780580916 0.308633245 0.465970826
C C 0.909732755 0.351385738 0.519768491
H H 0.661918412 0.323523889 0.958707461
H H 1.083984450 0.434427022 0.432592274
H H 1.159953491 0.338829911 0.492969986
H H 1.046478213 0.346735384 0.315980593
H H 0.213945041 0.460716695 1.129139473
H H 0.116269537 0.539293818 0.894785054
H H 0.254254079 0.522388144 0.642033314
H H 0.480322093 0.430888481 0.624504079
H H 0.768797849 0.283574239 0.348568520
S S 0.614445642 0.883551318 0.789051980
O O 0.933921507 0.816474179 0.348461719
O O 1.118269358 0.880162330 0.224419740
N N 0.886497835 0.845320532 0.644777073
N N 1.048436662 0.864455243 0.346405731
N N 1.097651975 0.720842541 0.955972451
C C 0.980744677 0.757700968 0.942156796
C C 0.442234936 0.868936260 1.063317457
C C 1.018723115 0.892848855 0.633542271
C C 1.099716441 0.903179678 0.490918667
C C 1.230910755 0.954850705 0.483366367
C C 1.284830871 0.997646263 0.613315640
C C 1.207004000 0.987930559 0.754813177
C C 1.078812774 0.936686104 0.764982170
C C 0.798409345 0.839545528 0.779068179
C C 0.838392810 0.801138925 0.920050167
C C 0.719419084 0.808633245 1.034029174
C C 0.590267245 0.851385738 0.980231509
H H 0.838081588 0.823523889 0.541292539
H H 0.416015550 0.934427022 1.067407726
H H 0.340046509 0.838829911 1.007030014
H H 0.453521787 0.846735384 1.184019407
H H 1.286054959 0.960716695 0.370860527
H H 1.383730463 1.039293818 0.605214946
H H 1.245745921 1.022388144 0.857966686
H H 1.019677907 0.930888481 0.875495921
H H 0.731202151 0.783574239 1.151431480
