# Supplementary material for: Overcoming the difficulties of predicting conformational polymorph energetics in molecular crystals via correlated wavefunction methods
Source: Chem Sci. 2020 Jan 14;11(8):2200–14. doi: 10.1039/c9sc05689k (PMC7059316; doi:10.1039/c9sc05689k)
Supplement: Supplementary file 2 [file SC-011-C9SC05689K-s002.zip › structures/ROY/room_temperature/R_fixed_cell.cif]

data_ROY_R_room_temp
_symmetry_cell_setting           triclinic
_symmetry_space_group_name_H-M   'P -1'
_symmetry_Int_Tables_number      2
_space_group_name_Hall           '-P 1'
loop_
_symmetry_equiv_pos_site_id
_symmetry_equiv_pos_as_xyz
1 x,y,z
2 -x,-y,-z
_cell_length_a                   7.4918(5)
_cell_length_b                   7.7902(5)
_cell_length_c                   11.9110(8)
_cell_angle_alpha                75.494(6)
_cell_angle_beta                 77.806(6)
_cell_angle_gamma                63.617(6)
_cell_volume                     598.885
loop_
_atom_site_label
_atom_site_type_symbol
_atom_site_fract_x
_atom_site_fract_y
_atom_site_fract_z
S S 0.403786671 0.256032854 0.648288573
O O 0.116059172 0.616657792 0.997654717
O O 0.155072847 0.417860856 1.165635780
N N 0.331924980 0.482830786 0.811184575
N N 0.215633219 0.460340645 1.061542609
N N 0.062155636 0.981609082 0.654595959
C C 0.130516556 0.822158930 0.637106358
C C 0.328969076 0.263196517 0.426051156
C C 0.458189434 0.341756640 0.888871519
C C 0.403779764 0.327523112 1.012006699
C C 0.529560078 0.176204047 1.089809440
C C 0.710455576 0.039865821 1.048792010
C C 0.768476681 0.055880470 0.928016283
C C 0.645986469 0.203131332 0.850092065
C C 0.319766914 0.471059812 0.699997784
C C 0.216522092 0.629100556 0.617426642
C C 0.207389754 0.572521277 0.514048643
C C 0.302647705 0.376190851 0.517005372
H H 0.212631562 0.588315207 0.850582140
H H 0.260979711 0.158128388 0.458243834
H H 0.479645393 0.170287212 1.182590442
H H 0.807940409 -0.077105163 1.109123926
H H 0.912661890 -0.047032924 0.894170085
H H 0.697655923 0.213386764 0.757273962
H H 0.132135611 0.676950346 0.440976532
H H 0.488342490 0.181482798 0.397500249
H H 0.256714318 0.362378857 0.349854636
S S 0.596213329 0.743967146 0.351711427
O O 0.883940828 0.383342208 0.002345283
O O 0.844927153 0.582139144 -0.165635780
N N 0.668075020 0.517169214 0.188815425
N N 0.784366781 0.539659355 -0.061542609
N N 0.937844364 0.018390918 0.345404041
C C 0.869483444 0.177841070 0.362893642
C C 0.671030924 0.736803483 0.573948844
C C 0.541810566 0.658243360 0.111128481
C C 0.596220236 0.672476888 -0.012006699
C C 0.470439922 0.823795953 -0.089809440
C C 0.289544424 0.960134179 -0.048792010
C C 0.231523319 0.944119530 0.071983717
C C 0.354013531 0.796868668 0.149907935
C C 0.680233086 0.528940188 0.300002216
C C 0.783477908 0.370899444 0.382573358
C C 0.792610246 0.427478723 0.485951357
C C 0.697352295 0.623809149 0.482994628
H H 0.787368438 0.411684793 0.149417860
H H 0.739020289 0.841871612 0.541756166
H H 0.520354607 0.829712788 -0.182590442
H H 0.192059591 1.077105163 -0.109123926
H H 0.087338110 1.047032924 0.105829915
H H 0.302344077 0.786613236 0.242726038
H H 0.867864389 0.323049654 0.559023468
H H 0.511657510 0.818517202 0.602499751
H H 0.743285682 0.637621143 0.650145364
