# Supplementary material for: Overcoming the difficulties of predicting conformational polymorph energetics in molecular crystals via correlated wavefunction methods
Source: Chem Sci. 2020 Jan 14;11(8):2200–14. doi: 10.1039/c9sc05689k (PMC7059316; doi:10.1039/c9sc05689k)
Supplement: Supplementary file 2 [file SC-011-C9SC05689K-s002.zip › structures/ROY/room_temperature/OP_fixed_cell.cif]

data_ROY_OP_room_temp
_symmetry_cell_setting           monoclinic
_symmetry_space_group_name_H-M   'P 21/n'
_symmetry_Int_Tables_number      14
_space_group_name_Hall           '-P 2yn'
loop_
_symmetry_equiv_pos_site_id
_symmetry_equiv_pos_as_xyz
1 x,y,z
2 1/2-x,1/2+y,1/2-z
3 -x,-y,-z
4 1/2+x,1/2-y,1/2+z
_cell_length_a                   7.9760(9)
_cell_length_b                   13.319(2)
_cell_length_c                   11.676(1)
_cell_angle_alpha                90
_cell_angle_beta                 104.683(8)
_cell_angle_gamma                90
_cell_volume                     1199.86
loop_
_atom_site_label
_atom_site_type_symbol
_atom_site_fract_x
_atom_site_fract_y
_atom_site_fract_z
S S 1.064097737 0.836920039 0.535139976
O O 1.169399827 0.546905364 0.993529085
O O 1.085938256 0.520257885 0.802608124
N N 0.989088864 0.674841263 0.661600144
N N 1.095010778 0.575047406 0.891758106
N N 0.775429159 0.498495167 0.424183375
C C 1.053028422 0.907593308 0.306915563
C C 0.838927657 0.577996197 0.432660275
C C 0.964473264 0.719660887 0.762086217
C C 1.016327397 0.672744281 0.875537097
C C 0.992050130 0.720984069 0.977095982
C C 0.915007301 0.814290829 0.969175885
C C 0.861148410 0.860699941 0.858060424
C C 0.885677143 0.815020402 0.757263231
C C 0.978375809 0.720110661 0.553509435
C C 0.916405964 0.673711437 0.443940523
C C 0.938829487 0.733602645 0.347445940
C C 1.014796079 0.824489237 0.382127926
H H 1.028867291 0.601269460 0.671990841
H H 1.031968834 0.681097037 1.060744557
H H 0.890440089 0.851266707 1.046170694
H H 0.796300772 0.933189022 0.850919465
H H 0.840270749 0.851649347 0.671773301
H H 0.898533202 0.708995611 0.255808469
H H 1.170904794 0.948058826 0.351362135
H H 0.946115665 0.961929797 0.284301547
H H 1.070589100 0.876819634 0.223700524
S S 0.435902263 0.336920039 0.964860024
O O 0.330600173 0.046905364 0.506470915
O O 0.414061744 0.020257885 0.697391876
N N 0.510911136 0.174841263 0.838399856
N N 0.404989222 0.075047406 0.608241894
N N 0.724570841 -0.001504833 1.075816625
C C 0.446971578 0.407593308 1.193084437
C C 0.661072343 0.077996197 1.067339725
C C 0.535526736 0.219660887 0.737913783
C C 0.483672603 0.172744281 0.624462903
C C 0.507949870 0.220984069 0.522904018
C C 0.584992699 0.314290829 0.530824115
C C 0.638851590 0.360699941 0.641939576
C C 0.614322857 0.315020402 0.742736769
C C 0.521624191 0.220110661 0.946490565
C C 0.583594036 0.173711437 1.056059477
C C 0.561170513 0.233602645 1.152554060
C C 0.485203921 0.324489237 1.117872074
H H 0.471132709 0.101269460 0.828009159
H H 0.468031166 0.181097037 0.439255443
H H 0.609559911 0.351266707 0.453829306
H H 0.703699228 0.433189022 0.649080535
H H 0.659729251 0.351649347 0.828226699
H H 0.601466798 0.208995611 1.244191531
H H 0.329095206 0.448058826 1.148637865
H H 0.553884335 0.461929797 1.215698453
H H 0.429410900 0.376819634 1.276299476
S S -0.064097737 0.163079961 0.464860024
O O -0.169399827 0.453094636 0.006470915
O O -0.085938256 0.479742115 0.197391876
N N 0.010911136 0.325158737 0.338399856
N N -0.095010778 0.424952594 0.108241894
N N 0.224570841 0.501504833 0.575816625
C C -0.053028422 0.092406692 0.693084437
C C 0.161072343 0.422003803 0.567339725
C C 0.035526736 0.280339113 0.237913783
C C -0.016327397 0.327255719 0.124462903
C C 0.007949870 0.279015931 0.022904018
C C 0.084992699 0.185709171 0.030824115
C C 0.138851590 0.139300059 0.141939576
C C 0.114322857 0.184979598 0.242736769
C C 0.021624191 0.279889339 0.446490565
C C 0.083594036 0.326288563 0.556059477
C C 0.061170513 0.266397355 0.652554060
C C -0.014796079 0.175510763 0.617872074
H H -0.028867291 0.398730540 0.328009159
H H -0.031968834 0.318902963 -0.060744557
H H 0.109559911 0.148733293 -0.046170694
H H 0.203699228 0.066810978 0.149080535
H H 0.159729251 0.148350653 0.328226699
H H 0.101466798 0.291004389 0.744191531
H H -0.170904794 0.051941174 0.648637865
H H 0.053884335 0.038070203 0.715698453
H H -0.070589100 0.123180366 0.776299476
S S 0.564097737 0.663079961 0.035139976
O O 0.669399827 0.953094636 0.493529085
O O 0.585938256 0.979742115 0.302608124
N N 0.489088864 0.825158737 0.161600144
N N 0.595010778 0.924952594 0.391758106
N N 0.275429159 1.001504833 -0.075816625
C C 0.553028422 0.592406692 -0.193084437
C C 0.338927657 0.922003803 -0.067339725
C C 0.464473264 0.780339113 0.262086217
C C 0.516327397 0.827255719 0.375537097
C C 0.492050130 0.779015931 0.477095982
C C 0.415007301 0.685709171 0.469175885
C C 0.361148410 0.639300059 0.358060424
C C 0.385677143 0.684979598 0.257263231
C C 0.478375809 0.779889339 0.053509435
C C 0.416405964 0.826288563 -0.056059477
C C 0.438829487 0.766397355 -0.152554060
C C 0.514796079 0.675510763 -0.117872074
H H 0.528867291 0.898730540 0.171990841
H H 0.531968834 0.818902963 0.560744557
H H 0.390440089 0.648733293 0.546170694
H H 0.296300772 0.566810978 0.350919465
H H 0.340270749 0.648350653 0.171773301
H H 0.398533202 0.791004389 -0.244191531
H H 0.670904794 0.551941174 -0.148637865
H H 0.446115665 0.538070203 -0.215698453
H H 0.570589100 0.623180366 -0.276299476
