# Supplementary material for: Overcoming the difficulties of predicting conformational polymorph energetics in molecular crystals via correlated wavefunction methods
Source: Chem Sci. 2020 Jan 14;11(8):2200–14. doi: 10.1039/c9sc05689k (PMC7059316; doi:10.1039/c9sc05689k)
Supplement: Supplementary file 2 [file SC-011-C9SC05689K-s002.zip › structures/ROY/room_temperature/YN_fixed_cell.cif]

data_ROY_YN_room_temp
_symmetry_cell_setting           triclinic
_symmetry_space_group_name_H-M   'P -1'
_symmetry_Int_Tables_number      2
_space_group_name_Hall           '-P 1'
loop_
_symmetry_equiv_pos_site_id
_symmetry_equiv_pos_as_xyz
1 x,y,z
2 -x,-y,-z
_cell_length_a                   4.5918(8)
_cell_length_b                   11.249(2)
_cell_length_c                   12.315(2)
_cell_angle_alpha                71.194(3)
_cell_angle_beta                 89.852(4)
_cell_angle_gamma                88.174(3)
_cell_volume                     601.825
loop_
_atom_site_label
_atom_site_type_symbol
_atom_site_fract_x
_atom_site_fract_y
_atom_site_fract_z
S S 0.435932052 0.233164405 0.123458470
N N 0.963665791 0.651600719 0.116393066
O O 1.076586153 0.577129852 0.069307407
N N 0.768769902 0.390968502 0.193675867
C C 0.664658588 0.478102721 0.241775441
C C 0.451076701 0.445636717 0.328270374
C C 0.759298261 0.604482796 0.207363601
O O 1.021674525 0.764660512 0.084959663
C C 0.659683130 0.270950501 0.218645102
C C 0.648855843 0.690133239 0.260212567
C C 0.539486165 0.062127960 0.316026077
C C 0.387956380 0.082374966 0.215465884
C C 0.342796039 0.531759311 0.377601937
C C 0.443045634 0.654928815 0.345192203
C C 0.865947495 0.174226828 0.412487218
N N 1.004533361 0.180335245 0.489786625
C C 0.205774255 -0.006525979 0.179894723
C C 0.695828508 0.169024692 0.318696154
H H 0.368928070 0.351136816 0.355397827
H H 0.731585851 0.784429823 0.231495443
H H 0.544628358 -0.026343630 0.386061740
H H 0.177514244 0.502260076 0.443402383
H H 0.358459217 0.720828428 0.386425720
H H 0.012445052 0.041312689 0.131139162
H H 0.133755014 -0.080855312 0.256132418
H H 0.326735705 -0.051151174 0.125510133
H H 0.899440115 0.425418415 0.123678354
S S 0.564067948 0.766835595 0.876541530
N N 0.036334209 0.348399281 0.883606934
O O -0.076586153 0.422870148 0.930692593
N N 0.231230098 0.609031498 0.806324133
C C 0.335341412 0.521897279 0.758224559
C C 0.548923299 0.554363283 0.671729626
C C 0.240701739 0.395517204 0.792636399
O O -0.021674525 0.235339488 0.915040337
C C 0.340316870 0.729049499 0.781354898
C C 0.351144157 0.309866761 0.739787433
C C 0.460513835 0.937872040 0.683973923
C C 0.612043620 0.917625034 0.784534116
C C 0.657203961 0.468240689 0.622398063
C C 0.556954366 0.345071185 0.654807797
C C 0.134052505 0.825773172 0.587512782
N N -0.004533361 0.819664755 0.510213375
C C 0.794225745 1.006525979 0.820105277
C C 0.304171492 0.830975308 0.681303846
H H 0.631071930 0.648863184 0.644602173
H H 0.268414149 0.215570177 0.768504557
H H 0.455371642 1.026343630 0.613938260
H H 0.822485756 0.497739924 0.556597617
H H 0.641540783 0.279171572 0.613574280
H H 0.987554948 0.958687311 0.868860838
H H 0.866244986 1.080855312 0.743867582
H H 0.673264295 1.051151174 0.874489867
H H 0.100559885 0.574581585 0.876321646
