# Supplementary material for: Overcoming the difficulties of predicting conformational polymorph energetics in molecular crystals via correlated wavefunction methods
Source: Chem Sci. 2020 Jan 14;11(8):2200–14. doi: 10.1039/c9sc05689k (PMC7059316; doi:10.1039/c9sc05689k)
Supplement: Supplementary file 2 [file SC-011-C9SC05689K-s002.zip › structures/ROY/room_temperature/ORP_fixed_cell.cif]

data_ROY_ORP_room_temp
_symmetry_cell_setting           orthorhombic
_symmetry_space_group_name_H-M   'P b c a'
_symmetry_Int_Tables_number      61
_space_group_name_Hall           '-P 2ac 2ab'
loop_
_symmetry_equiv_pos_site_id
_symmetry_equiv_pos_as_xyz
1 x,y,z
2 1/2-x,-y,1/2+z
3 1/2+x,1/2-y,-z
4 -x,1/2+y,1/2-z
5 -x,-y,-z
6 1/2+x,y,1/2-z
7 1/2-x,1/2+y,z
8 x,1/2-y,1/2+z
_cell_length_a                   13.177(3)
_cell_length_b                   8.0209(18)
_cell_length_c                   22.801(5)
_cell_angle_alpha                90
_cell_angle_beta                 90
_cell_angle_gamma                90
_cell_volume                     2409.87
loop_
_atom_site_label
_atom_site_type_symbol
_atom_site_fract_x
_atom_site_fract_y
_atom_site_fract_z
S S 0.688136894 0.060687720 0.527967299
N N 0.633610901 -0.153636409 0.755176161
O O 0.644499283 -0.172505572 0.808690834
O O 0.628844605 -0.277075025 0.720843028
N N 0.617512952 -0.086442084 0.630152889
C C 0.626217427 0.011934013 0.731322148
C C 0.625987529 0.144398882 0.771578670
C C 0.618806211 0.042635987 0.669629238
C C 0.580099447 -0.205827844 0.533891480
C C 0.618526128 0.307112075 0.752319809
C C 0.609876467 0.338598798 0.692027568
C C 0.621212086 -0.082258383 0.569886857
C C 0.697094746 0.023619597 0.405585424
N N 0.472877295 -0.442789566 0.578416948
C C 0.603563731 -0.182590270 0.473206760
C C 0.660617148 -0.043493850 0.462755090
C C 0.610216323 0.210100186 0.651705191
C C 0.521478335 -0.336899948 0.557187775
H H 0.618532771 0.410248680 0.783227083
H H 0.599992434 0.238499779 0.605499721
H H 0.672100646 -0.059317428 0.370208749
H H 0.600535645 0.465653583 0.676570592
H H 0.630530382 0.113937916 0.817921292
H H 0.578267613 -0.267702894 0.439119603
H H 0.780153025 0.031672165 0.403952587
H H 0.667238484 0.149294004 0.397297488
H H 0.615203177 -0.200947859 0.650691264
S S 0.811863106 0.939312280 0.027967299
N N 0.866389099 1.153636409 0.255176161
O O 0.855500717 1.172505572 0.308690834
O O 0.871155395 1.277075025 0.220843028
N N 0.882487048 1.086442084 0.130152889
C C 0.873782573 0.988065987 0.231322148
C C 0.874012471 0.855601118 0.271578670
C C 0.881193789 0.957364013 0.169629238
C C 0.919900553 1.205827844 0.033891480
C C 0.881473872 0.692887925 0.252319809
C C 0.890123533 0.661401202 0.192027568
C C 0.878787914 1.082258383 0.069886857
C C 0.802905254 0.976380403 -0.094414576
N N 1.027122705 1.442789566 0.078416948
C C 0.896436269 1.182590270 -0.026793240
C C 0.839382852 1.043493850 -0.037244910
C C 0.889783677 0.789899814 0.151705191
C C 0.978521665 1.336899948 0.057187775
H H 0.881467229 0.589751320 0.283227083
H H 0.900007566 0.761500221 0.105499721
H H 0.827899354 1.059317428 -0.129791251
H H 0.899464355 0.534346417 0.176570592
H H 0.869469618 0.886062084 0.317921292
H H 0.921732387 1.267702894 -0.060880397
H H 0.719846975 0.968327835 -0.096047413
H H 0.832761516 0.850705996 -0.102702512
H H 0.884796823 1.200947859 0.150691264
S S 0.188136894 0.439312280 0.472032701
N N 0.133610901 0.653636409 0.244823839
O O 0.144499283 0.672505572 0.191309166
O O 0.128844605 0.777075025 0.279156972
N N 0.117512952 0.586442084 0.369847111
C C 0.126217427 0.488065987 0.268677852
C C 0.125987529 0.355601118 0.228421330
C C 0.118806211 0.457364013 0.330370762
C C 0.080099447 0.705827844 0.466108520
C C 0.118526128 0.192887925 0.247680191
C C 0.109876467 0.161401202 0.307972432
C C 0.121212086 0.582258383 0.430113143
C C 0.197094746 0.476380403 0.594414576
N N -0.027122705 0.942789566 0.421583052
C C 0.103563731 0.682590270 0.526793240
C C 0.160617148 0.543493850 0.537244910
C C 0.110216323 0.289899814 0.348294809
C C 0.021478335 0.836899948 0.442812225
H H 0.118532771 0.089751320 0.216772917
H H 0.099992434 0.261500221 0.394500279
H H 0.172100646 0.559317428 0.629791251
H H 0.100535645 0.034346417 0.323429408
H H 0.130530382 0.386062084 0.182078708
H H 0.078267613 0.767702894 0.560880397
H H 0.280153025 0.468327835 0.596047413
H H 0.167238484 0.350705996 0.602702512
H H 0.115203177 0.700947859 0.349308736
S S 0.311863106 0.560687720 0.972032701
N N 0.366389099 0.346363591 0.744823839
O O 0.355500717 0.327494428 0.691309166
O O 0.371155395 0.222924975 0.779156972
N N 0.382487048 0.413557916 0.869847111
C C 0.373782573 0.511934013 0.768677852
C C 0.374012471 0.644398882 0.728421330
C C 0.381193789 0.542635987 0.830370762
C C 0.419900553 0.294172156 0.966108520
C C 0.381473872 0.807112075 0.747680191
C C 0.390123533 0.838598798 0.807972432
C C 0.378787914 0.417741617 0.930113143
C C 0.302905254 0.523619597 1.094414576
N N 0.527122705 0.057210434 0.921583052
C C 0.396436269 0.317409730 1.026793240
C C 0.339382852 0.456506150 1.037244910
C C 0.389783677 0.710100186 0.848294809
C C 0.478521665 0.163100052 0.942812225
H H 0.381467229 0.910248680 0.716772917
H H 0.400007566 0.738499779 0.894500279
H H 0.327899354 0.440682572 1.129791251
H H 0.399464355 0.965653583 0.823429408
H H 0.369469618 0.613937916 0.682078708
H H 0.421732387 0.232297106 1.060880397
H H 0.219846975 0.531672165 1.096047413
H H 0.332761516 0.649294004 1.102702512
H H 0.384796823 0.299052141 0.849308736
S S 0.311863106 0.939312280 0.472032701
N N 0.366389099 1.153636409 0.244823839
O O 0.355500717 1.172505572 0.191309166
O O 0.371155395 1.277075025 0.279156972
N N 0.382487048 1.086442084 0.369847111
C C 0.373782573 0.988065987 0.268677852
C C 0.374012471 0.855601118 0.228421330
C C 0.381193789 0.957364013 0.330370762
C C 0.419900553 1.205827844 0.466108520
C C 0.381473872 0.692887925 0.247680191
C C 0.390123533 0.661401202 0.307972432
C C 0.378787914 1.082258383 0.430113143
C C 0.302905254 0.976380403 0.594414576
N N 0.527122705 1.442789566 0.421583052
C C 0.396436269 1.182590270 0.526793240
C C 0.339382852 1.043493850 0.537244910
C C 0.389783677 0.789899814 0.348294809
C C 0.478521665 1.336899948 0.442812225
H H 0.381467229 0.589751320 0.216772917
H H 0.400007566 0.761500221 0.394500279
H H 0.327899354 1.059317428 0.629791251
H H 0.399464355 0.534346417 0.323429408
H H 0.369469618 0.886062084 0.182078708
H H 0.421732387 1.267702894 0.560880397
H H 0.219846975 0.968327835 0.596047413
H H 0.332761516 0.850705996 0.602702512
H H 0.384796823 1.200947859 0.349308736
S S 0.188136894 0.060687720 0.972032701
N N 0.133610901 -0.153636409 0.744823839
O O 0.144499283 -0.172505572 0.691309166
O O 0.128844605 -0.277075025 0.779156972
N N 0.117512952 -0.086442084 0.869847111
C C 0.126217427 0.011934013 0.768677852
C C 0.125987529 0.144398882 0.728421330
C C 0.118806211 0.042635987 0.830370762
C C 0.080099447 -0.205827844 0.966108520
C C 0.118526128 0.307112075 0.747680191
C C 0.109876467 0.338598798 0.807972432
C C 0.121212086 -0.082258383 0.930113143
C C 0.197094746 0.023619597 1.094414576
N N -0.027122705 -0.442789566 0.921583052
C C 0.103563731 -0.182590270 1.026793240
C C 0.160617148 -0.043493850 1.037244910
C C 0.110216323 0.210100186 0.848294809
C C 0.021478335 -0.336899948 0.942812225
H H 0.118532771 0.410248680 0.716772917
H H 0.099992434 0.238499779 0.894500279
H H 0.172100646 -0.059317428 1.129791251
H H 0.100535645 0.465653583 0.823429408
H H 0.130530382 0.113937916 0.682078708
H H 0.078267613 -0.267702894 1.060880397
H H 0.280153025 0.031672165 1.096047413
H H 0.167238484 0.149294004 1.102702512
H H 0.115203177 -0.200947859 0.849308736
S S 0.811863106 0.560687720 0.527967299
N N 0.866389099 0.346363591 0.755176161
O O 0.855500717 0.327494428 0.808690834
O O 0.871155395 0.222924975 0.720843028
N N 0.882487048 0.413557916 0.630152889
C C 0.873782573 0.511934013 0.731322148
C C 0.874012471 0.644398882 0.771578670
C C 0.881193789 0.542635987 0.669629238
C C 0.919900553 0.294172156 0.533891480
C C 0.881473872 0.807112075 0.752319809
C C 0.890123533 0.838598798 0.692027568
C C 0.878787914 0.417741617 0.569886857
C C 0.802905254 0.523619597 0.405585424
N N 1.027122705 0.057210434 0.578416948
C C 0.896436269 0.317409730 0.473206760
C C 0.839382852 0.456506150 0.462755090
C C 0.889783677 0.710100186 0.651705191
C C 0.978521665 0.163100052 0.557187775
H H 0.881467229 0.910248680 0.783227083
H H 0.900007566 0.738499779 0.605499721
H H 0.827899354 0.440682572 0.370208749
H H 0.899464355 0.965653583 0.676570592
H H 0.869469618 0.613937916 0.817921292
H H 0.921732387 0.232297106 0.439119603
H H 0.719846975 0.531672165 0.403952587
H H 0.832761516 0.649294004 0.397297488
H H 0.884796823 0.299052141 0.650691264
S S 0.688136894 0.439312280 0.027967299
N N 0.633610901 0.653636409 0.255176161
O O 0.644499283 0.672505572 0.308690834
O O 0.628844605 0.777075025 0.220843028
N N 0.617512952 0.586442084 0.130152889
C C 0.626217427 0.488065987 0.231322148
C C 0.625987529 0.355601118 0.271578670
C C 0.618806211 0.457364013 0.169629238
C C 0.580099447 0.705827844 0.033891480
C C 0.618526128 0.192887925 0.252319809
C C 0.609876467 0.161401202 0.192027568
C C 0.621212086 0.582258383 0.069886857
C C 0.697094746 0.476380403 -0.094414576
N N 0.472877295 0.942789566 0.078416948
C C 0.603563731 0.682590270 -0.026793240
C C 0.660617148 0.543493850 -0.037244910
C C 0.610216323 0.289899814 0.151705191
C C 0.521478335 0.836899948 0.057187775
H H 0.618532771 0.089751320 0.283227083
H H 0.599992434 0.261500221 0.105499721
H H 0.672100646 0.559317428 -0.129791251
H H 0.600535645 0.034346417 0.176570592
H H 0.630530382 0.386062084 0.317921292
H H 0.578267613 0.767702894 -0.060880397
H H 0.780153025 0.468327835 -0.096047413
H H 0.667238484 0.350705996 -0.102702512
H H 0.615203177 0.700947859 0.150691264
