# Supplementary material for: Overcoming the difficulties of predicting conformational polymorph energetics in molecular crystals via correlated wavefunction methods
Source: Chem Sci. 2020 Jan 14;11(8):2200–14. doi: 10.1039/c9sc05689k (PMC7059316; doi:10.1039/c9sc05689k)
Supplement: Supplementary file 2 [file SC-011-C9SC05689K-s002.zip › structures/ROY/room_temperature/ON_fixed_cell.cif]

data_ROY_ON_room_temp
_symmetry_cell_setting           monoclinic
_symmetry_space_group_name_H-M   'P 21/c'
_symmetry_Int_Tables_number      14
_space_group_name_Hall           '-P 2ybc'
loop_
_symmetry_equiv_pos_site_id
_symmetry_equiv_pos_as_xyz
1 x,y,z
2 -x,1/2+y,1/2-z
3 -x,-y,-z
4 x,1/2-y,1/2+z
_cell_length_a                   3.9453(7)
_cell_length_b                   18.685(1)
_cell_length_c                   16.3948(4)
_cell_angle_alpha                90
_cell_angle_beta                 93.830(5)
_cell_angle_gamma                90
_cell_volume                     1205.89
loop_
_atom_site_label
_atom_site_type_symbol
_atom_site_fract_x
_atom_site_fract_y
_atom_site_fract_z
S S 0.361445855 0.598963603 0.929342890
O O 0.103480747 0.689780999 0.633902344
O O -0.002822640 0.618286540 0.529810409
N N 0.402182544 0.642196398 0.768715276
N N 0.128426563 0.629654130 0.599701791
N N 0.901251655 0.805948202 0.787235607
C C 0.778312234 0.766526463 0.831922852
C C 0.491303136 0.641401100 1.092923414
C C 0.442042174 0.580280887 0.725421215
C C 0.310827649 0.573105899 0.642553298
C C 0.353519580 0.509130057 0.599468356
C C 0.527908796 0.452303988 0.635660914
C C 0.662297261 0.458770912 0.716767424
C C 0.619325671 0.521012044 0.760475501
C C 0.482727197 0.653762505 0.850917287
C C 0.637012752 0.715435767 0.883286502
C C 0.652410967 0.717776691 0.970563165
C C 0.516759897 0.658376777 1.004625822
H H 0.299684082 0.683670280 0.733849414
H H 0.633066422 0.680940893 1.130879265
H H 0.593734521 0.588156464 1.108794455
H H 0.226894829 0.642782960 1.109898979
H H 0.246708158 0.505926985 0.536922447
H H 0.563317871 0.403382576 0.601477622
H H 0.806560961 0.414385172 0.744477288
H H 0.730342593 0.525792395 0.822738639
H H 0.767805380 0.761517640 1.006183887
S S 0.638554145 0.098963603 0.570657110
O O 0.896519253 0.189780999 0.866097656
O O 1.002822640 0.118286540 0.970189591
N N 0.597817456 0.142196398 0.731284724
N N 0.871573437 0.129654130 0.900298209
N N 0.098748345 0.305948202 0.712764393
C C 0.221687766 0.266526463 0.668077148
C C 0.508696864 0.141401100 0.407076586
C C 0.557957826 0.080280887 0.774578785
C C 0.689172351 0.073105899 0.857446702
C C 0.646480420 0.009130057 0.900531644
C C 0.472091204 -0.047696012 0.864339086
C C 0.337702739 -0.041229088 0.783232576
C C 0.380674329 0.021012044 0.739524499
C C 0.517272803 0.153762505 0.649082713
C C 0.362987248 0.215435767 0.616713498
C C 0.347589033 0.217776691 0.529436835
C C 0.483240103 0.158376777 0.495374178
H H 0.700315918 0.183670280 0.766150586
H H 0.366933578 0.180940893 0.369120735
H H 0.406265479 0.088156464 0.391205545
H H 0.773105171 0.142782960 0.390101021
H H 0.753291842 0.005926985 0.963077553
H H 0.436682129 -0.096617424 0.898522378
H H 0.193439039 -0.085614828 0.755522712
H H 0.269657407 0.025792395 0.677261361
H H 0.232194620 0.261517640 0.493816113
S S 0.638554145 0.401036397 0.070657110
O O 0.896519253 0.310219001 0.366097656
O O 1.002822640 0.381713460 0.470189591
N N 0.597817456 0.357803602 0.231284724
N N 0.871573437 0.370345870 0.400298209
N N 0.098748345 0.194051798 0.212764393
C C 0.221687766 0.233473537 0.168077148
C C 0.508696864 0.358598900 -0.092923414
C C 0.557957826 0.419719113 0.274578785
C C 0.689172351 0.426894101 0.357446702
C C 0.646480420 0.490869943 0.400531644
C C 0.472091204 0.547696012 0.364339086
C C 0.337702739 0.541229088 0.283232576
C C 0.380674329 0.478987956 0.239524499
C C 0.517272803 0.346237495 0.149082713
C C 0.362987248 0.284564233 0.116713498
C C 0.347589033 0.282223309 0.029436835
C C 0.483240103 0.341623223 -0.004625822
H H 0.700315918 0.316329720 0.266150586
H H 0.366933578 0.319059107 -0.130879265
H H 0.406265479 0.411843536 -0.108794455
H H 0.773105171 0.357217040 -0.109898979
H H 0.753291842 0.494073015 0.463077553
H H 0.436682129 0.596617424 0.398522378
H H 0.193439039 0.585614828 0.255522712
H H 0.269657407 0.474207605 0.177261361
H H 0.232194620 0.238482360 -0.006183887
S S 0.361445855 0.901036397 0.429342890
O O 0.103480747 0.810219001 0.133902344
O O -0.002822640 0.881713460 0.029810409
N N 0.402182544 0.857803602 0.268715276
N N 0.128426563 0.870345870 0.099701791
N N 0.901251655 0.694051798 0.287235607
C C 0.778312234 0.733473537 0.331922852
C C 0.491303136 0.858598900 0.592923414
C C 0.442042174 0.919719113 0.225421215
C C 0.310827649 0.926894101 0.142553298
C C 0.353519580 0.990869943 0.099468356
C C 0.527908796 1.047696012 0.135660914
C C 0.662297261 1.041229088 0.216767424
C C 0.619325671 0.978987956 0.260475501
C C 0.482727197 0.846237495 0.350917287
C C 0.637012752 0.784564233 0.383286502
C C 0.652410967 0.782223309 0.470563165
C C 0.516759897 0.841623223 0.504625822
H H 0.299684082 0.816329720 0.233849414
H H 0.633066422 0.819059107 0.630879265
H H 0.593734521 0.911843536 0.608794455
H H 0.226894829 0.857217040 0.609898979
H H 0.246708158 0.994073015 0.036922447
H H 0.563317871 1.096617424 0.101477622
H H 0.806560961 1.085614828 0.244477288
H H 0.730342593 0.974207605 0.322738639
H H 0.767805380 0.738482360 0.506183887
