# Supplementary material for: Overcoming the difficulties of predicting conformational polymorph energetics in molecular crystals via correlated wavefunction methods
Source: Chem Sci. 2020 Jan 14;11(8):2200–14. doi: 10.1039/c9sc05689k (PMC7059316; doi:10.1039/c9sc05689k)
Supplement: Supplementary file 2 [file SC-011-C9SC05689K-s002.zip › structures/ROY/0K/ORP_fully_relaxed.cif]

data_ROY_ORP_0K
_symmetry_cell_setting           orthorhombic
_symmetry_space_group_name_H-M   'P b c a'
_symmetry_Int_Tables_number      61
_space_group_name_Hall           '-P 2ac 2ab'
loop_
_symmetry_equiv_pos_site_id
_symmetry_equiv_pos_as_xyz
1 x,y,z
2 1/2-x,-y,1/2+z
3 1/2+x,1/2-y,-z
4 -x,1/2+y,1/2-z
5 -x,-y,-z
6 1/2+x,y,1/2-z
7 1/2-x,1/2+y,z
8 x,1/2-y,1/2+z
_cell_length_a                   12.639107689018125
_cell_length_b                   7.9289861656759353
_cell_length_c                   22.584745440602386
_cell_angle_alpha                90
_cell_angle_beta                 90
_cell_angle_gamma                90
_cell_volume                     2263.34
loop_
_atom_site_label
_atom_site_type_symbol
_atom_site_fract_x
_atom_site_fract_y
_atom_site_fract_z
S S 0.694265870 0.061210164 0.508528149
N N 0.613862958 -0.122755532 0.740570366
O O 0.620835488 -0.139528812 0.794940147
O O 0.599973273 -0.248671356 0.707071974
N N 0.613150214 -0.064403268 0.613912631
C C 0.621568901 0.042376892 0.714781138
C C 0.628717374 0.179082783 0.754052535
C C 0.622365472 0.068922948 0.652063644
C C 0.574821525 -0.199536046 0.519665796
C C 0.636023868 0.341837627 0.732862878
C C 0.636825136 0.369298061 0.671555171
C C 0.620285421 -0.070737699 0.553346482
C C 0.699427370 0.005690624 0.385782982
N N 0.459035622 -0.419410504 0.572839638
C C 0.599757338 -0.187595853 0.458152822
C C 0.662267042 -0.052294495 0.444874348
C C 0.631266089 0.236663747 0.632091046
C C 0.511081963 -0.322627599 0.546883982
H H 0.639549744 0.448529843 0.762944083
H H 0.629607108 0.262759771 0.584898365
H H 0.671284349 -0.082948287 0.352018628
H H 0.640044235 0.497345927 0.654642867
H H 0.626428449 0.151893839 0.801153647
H H 0.571736610 -0.277443009 0.425432636
H H 0.785928037 0.011757220 0.383454988
H H 0.668805175 0.131966432 0.375471790
H H 0.598210019 -0.175669729 0.636175673
S S 0.805734130 0.938789836 0.008528149
N N 0.886137042 1.122755532 0.240570366
O O 0.879164512 1.139528812 0.294940147
O O 0.900026727 1.248671356 0.207071974
N N 0.886849786 1.064403268 0.113912631
C C 0.878431099 0.957623108 0.214781138
C C 0.871282626 0.820917217 0.254052535
C C 0.877634528 0.931077052 0.152063644
C C 0.925178475 1.199536046 0.019665796
C C 0.863976132 0.658162373 0.232862878
C C 0.863174864 0.630701939 0.171555171
C C 0.879714579 1.070737699 0.053346482
C C 0.800572630 0.994309376 -0.114217018
N N 1.040964378 1.419410504 0.072839638
C C 0.900242662 1.187595853 -0.041847178
C C 0.837732958 1.052294495 -0.055125652
C C 0.868733911 0.763336253 0.132091046
C C 0.988918037 1.322627599 0.046883982
H H 0.860450256 0.551470157 0.262944083
H H 0.870392892 0.737240229 0.084898365
H H 0.828715651 1.082948287 -0.147981372
H H 0.859955765 0.502654073 0.154642867
H H 0.873571551 0.848106161 0.301153647
H H 0.928263390 1.277443009 -0.074567364
H H 0.714071963 0.988242780 -0.116545012
H H 0.831194825 0.868033568 -0.124528210
H H 0.901789981 1.175669729 0.136175673
S S 0.194265870 0.438789836 0.491471851
N N 0.113862958 0.622755532 0.259429634
O O 0.120835488 0.639528812 0.205059853
O O 0.099973273 0.748671356 0.292928026
N N 0.113150214 0.564403268 0.386087369
C C 0.121568901 0.457623108 0.285218862
C C 0.128717374 0.320917217 0.245947465
C C 0.122365472 0.431077052 0.347936356
C C 0.074821525 0.699536046 0.480334204
C C 0.136023868 0.158162373 0.267137122
C C 0.136825136 0.130701939 0.328444829
C C 0.120285421 0.570737699 0.446653518
C C 0.199427370 0.494309376 0.614217018
N N -0.040964378 0.919410504 0.427160362
C C 0.099757338 0.687595853 0.541847178
C C 0.162267042 0.552294495 0.555125652
C C 0.131266089 0.263336253 0.367908954
C C 0.011081963 0.822627599 0.453116018
H H 0.139549744 0.051470157 0.237055917
H H 0.129607108 0.237240229 0.415101635
H H 0.171284349 0.582948287 0.647981372
H H 0.140044235 0.002654073 0.345357133
H H 0.126428449 0.348106161 0.198846353
H H 0.071736610 0.777443009 0.574567364
H H 0.285928037 0.488242780 0.616545012
H H 0.168805175 0.368033568 0.624528210
H H 0.098210019 0.675669729 0.363824327
S S 0.305734130 0.561210164 0.991471851
N N 0.386137042 0.377244468 0.759429634
O O 0.379164512 0.360471188 0.705059853
O O 0.400026727 0.251328644 0.792928026
N N 0.386849786 0.435596732 0.886087369
C C 0.378431099 0.542376892 0.785218862
C C 0.371282626 0.679082783 0.745947465
C C 0.377634528 0.568922948 0.847936356
C C 0.425178475 0.300463954 0.980334204
C C 0.363976132 0.841837627 0.767137122
C C 0.363174864 0.869298061 0.828444829
C C 0.379714579 0.429262301 0.946653518
C C 0.300572630 0.505690624 1.114217018
N N 0.540964378 0.080589496 0.927160362
C C 0.400242662 0.312404147 1.041847178
C C 0.337732958 0.447705505 1.055125652
C C 0.368733911 0.736663747 0.867908954
C C 0.488918037 0.177372401 0.953116018
H H 0.360450256 0.948529843 0.737055917
H H 0.370392892 0.762759771 0.915101635
H H 0.328715651 0.417051713 1.147981372
H H 0.359955765 0.997345927 0.845357133
H H 0.373571551 0.651893839 0.698846353
H H 0.428263390 0.222556991 1.074567364
H H 0.214071963 0.511757220 1.116545012
H H 0.331194825 0.631966432 1.124528210
H H 0.401789981 0.324330271 0.863824327
S S 0.305734130 0.938789836 0.491471851
N N 0.386137042 1.122755532 0.259429634
O O 0.379164512 1.139528812 0.205059853
O O 0.400026727 1.248671356 0.292928026
N N 0.386849786 1.064403268 0.386087369
C C 0.378431099 0.957623108 0.285218862
C C 0.371282626 0.820917217 0.245947465
C C 0.377634528 0.931077052 0.347936356
C C 0.425178475 1.199536046 0.480334204
C C 0.363976132 0.658162373 0.267137122
C C 0.363174864 0.630701939 0.328444829
C C 0.379714579 1.070737699 0.446653518
C C 0.300572630 0.994309376 0.614217018
N N 0.540964378 1.419410504 0.427160362
C C 0.400242662 1.187595853 0.541847178
C C 0.337732958 1.052294495 0.555125652
C C 0.368733911 0.763336253 0.367908954
C C 0.488918037 1.322627599 0.453116018
H H 0.360450256 0.551470157 0.237055917
H H 0.370392892 0.737240229 0.415101635
H H 0.328715651 1.082948287 0.647981372
H H 0.359955765 0.502654073 0.345357133
H H 0.373571551 0.848106161 0.198846353
H H 0.428263390 1.277443009 0.574567364
H H 0.214071963 0.988242780 0.616545012
H H 0.331194825 0.868033568 0.624528210
H H 0.401789981 1.175669729 0.363824327
S S 0.194265870 0.061210164 0.991471851
N N 0.113862958 -0.122755532 0.759429634
O O 0.120835488 -0.139528812 0.705059853
O O 0.099973273 -0.248671356 0.792928026
N N 0.113150214 -0.064403268 0.886087369
C C 0.121568901 0.042376892 0.785218862
C C 0.128717374 0.179082783 0.745947465
C C 0.122365472 0.068922948 0.847936356
C C 0.074821525 -0.199536046 0.980334204
C C 0.136023868 0.341837627 0.767137122
C C 0.136825136 0.369298061 0.828444829
C C 0.120285421 -0.070737699 0.946653518
C C 0.199427370 0.005690624 1.114217018
N N -0.040964378 -0.419410504 0.927160362
C C 0.099757338 -0.187595853 1.041847178
C C 0.162267042 -0.052294495 1.055125652
C C 0.131266089 0.236663747 0.867908954
C C 0.011081963 -0.322627599 0.953116018
H H 0.139549744 0.448529843 0.737055917
H H 0.129607108 0.262759771 0.915101635
H H 0.171284349 -0.082948287 1.147981372
H H 0.140044235 0.497345927 0.845357133
H H 0.126428449 0.151893839 0.698846353
H H 0.071736610 -0.277443009 1.074567364
H H 0.285928037 0.011757220 1.116545012
H H 0.168805175 0.131966432 1.124528210
H H 0.098210019 -0.175669729 0.863824327
S S 0.805734130 0.561210164 0.508528149
N N 0.886137042 0.377244468 0.740570366
O O 0.879164512 0.360471188 0.794940147
O O 0.900026727 0.251328644 0.707071974
N N 0.886849786 0.435596732 0.613912631
C C 0.878431099 0.542376892 0.714781138
C C 0.871282626 0.679082783 0.754052535
C C 0.877634528 0.568922948 0.652063644
C C 0.925178475 0.300463954 0.519665796
C C 0.863976132 0.841837627 0.732862878
C C 0.863174864 0.869298061 0.671555171
C C 0.879714579 0.429262301 0.553346482
C C 0.800572630 0.505690624 0.385782982
N N 1.040964378 0.080589496 0.572839638
C C 0.900242662 0.312404147 0.458152822
C C 0.837732958 0.447705505 0.444874348
C C 0.868733911 0.736663747 0.632091046
C C 0.988918037 0.177372401 0.546883982
H H 0.860450256 0.948529843 0.762944083
H H 0.870392892 0.762759771 0.584898365
H H 0.828715651 0.417051713 0.352018628
H H 0.859955765 0.997345927 0.654642867
H H 0.873571551 0.651893839 0.801153647
H H 0.928263390 0.222556991 0.425432636
H H 0.714071963 0.511757220 0.383454988
H H 0.831194825 0.631966432 0.375471790
H H 0.901789981 0.324330271 0.636175673
S S 0.694265870 0.438789836 0.008528149
N N 0.613862958 0.622755532 0.240570366
O O 0.620835488 0.639528812 0.294940147
O O 0.599973273 0.748671356 0.207071974
N N 0.613150214 0.564403268 0.113912631
C C 0.621568901 0.457623108 0.214781138
C C 0.628717374 0.320917217 0.254052535
C C 0.622365472 0.431077052 0.152063644
C C 0.574821525 0.699536046 0.019665796
C C 0.636023868 0.158162373 0.232862878
C C 0.636825136 0.130701939 0.171555171
C C 0.620285421 0.570737699 0.053346482
C C 0.699427370 0.494309376 -0.114217018
N N 0.459035622 0.919410504 0.072839638
C C 0.599757338 0.687595853 -0.041847178
C C 0.662267042 0.552294495 -0.055125652
C C 0.631266089 0.263336253 0.132091046
C C 0.511081963 0.822627599 0.046883982
H H 0.639549744 0.051470157 0.262944083
H H 0.629607108 0.237240229 0.084898365
H H 0.671284349 0.582948287 -0.147981372
H H 0.640044235 0.002654073 0.154642867
H H 0.626428449 0.348106161 0.301153647
H H 0.571736610 0.777443009 -0.074567364
H H 0.785928037 0.488242780 -0.116545012
H H 0.668805175 0.368033568 -0.124528210
H H 0.598210019 0.675669729 0.136175673
