# Supplementary material for: Overcoming the difficulties of predicting conformational polymorph energetics in molecular crystals via correlated wavefunction methods
Source: Chem Sci. 2020 Jan 14;11(8):2200–14. doi: 10.1039/c9sc05689k (PMC7059316; doi:10.1039/c9sc05689k)
Supplement: Supplementary file 2 [file SC-011-C9SC05689K-s002.zip › structures/ROY/0K/OP_fully_relaxed.cif]

data_ROY_OP_0K
_symmetry_cell_setting           triclinic
_symmetry_space_group_name_H-M   'P 1'
_symmetry_Int_Tables_number      1
loop_
_symmetry_equiv_pos_site_id
_symmetry_equiv_pos_as_xyz
1 x,y,z
_cell_length_a 7.4683906612821342                    
_cell_length_b 13.293712287489132                   
_cell_length_c 11.649368518960214                   
_cell_angle_alpha 90.                
_cell_angle_beta 104.39932539485035                 
_cell_angle_gamma 90.                
loop_
_atom_site_label
_atom_site_fract_x
_atom_site_fract_y
_atom_site_fract_z
S        1.062169113   0.839620332   0.534926338
O        1.171751900   0.538653357   0.984295626
O        1.063264995   0.514830508   0.793837281
N        0.981920151   0.675424686   0.658956235
N        1.087528540   0.569411471   0.884720971
N        0.770679183   0.497650100   0.423233987
C        1.052861008   0.912093985   0.307238902
C        0.836046037   0.577845930   0.430479928
C        0.961761408   0.719830124   0.761512889
C        1.014635944   0.669682163   0.873187397
C        0.997017321   0.717126315   0.977423016
C        0.924896012   0.812883753   0.973817081
C        0.869801342   0.862556152   0.864644617
C        0.888504511   0.817618771   0.761230986
C        0.974884115   0.721368590   0.551867151
C        0.915393072   0.674365383   0.441900900
C        0.940257320   0.735318546   0.346237758
C        1.015500742   0.827402207   0.381811524
H        1.015288357   0.600314128   0.666649727
H        1.036274887   0.674577453   1.059437125
H        0.903532004   0.849259660   1.052703181
H        0.808443474   0.937063538   0.861063851
H        0.842232972   0.857049542   0.677345303
H        0.901529558   0.710642834   0.254463796
H        1.179838266   0.952068751   0.349846200
H        0.939327750   0.966871418   0.288699930
H        1.066629126   0.883038421   0.221931668
S        0.437830887   0.339620332   0.965073662
O        0.328248100   0.038653357   0.515704374
O        0.436735005   0.014830508   0.706162719
N        0.518079849   0.175424686   0.841043765
N        0.412471460   0.069411471   0.615279029
N        0.729320817  -0.002349900   1.076766013
C        0.447138992   0.412093985   1.192761098
C        0.663953963   0.077845930   1.069520072
C        0.538238592   0.219830124   0.738487111
C        0.485364056   0.169682163   0.626812603
C        0.502982679   0.217126315   0.522576984
C        0.575103988   0.312883753   0.526182919
C        0.630198658   0.362556152   0.635355383
C        0.611495489   0.317618771   0.738769014
C        0.525115885   0.221368590   0.948132849
C        0.584606928   0.174365383   1.058099100
C        0.559742680   0.235318546   1.153762242
C        0.484499258   0.327402207   1.118188476
H        0.484711643   0.100314128   0.833350273
H        0.463725113   0.174577453   0.440562875
H        0.596467996   0.349259660   0.447296819
H        0.691556526   0.437063538   0.638936149
H        0.657767028   0.357049542   0.822654697
H        0.598470442   0.210642834   1.245536204
H        0.320161734   0.452068751   1.150153800
H        0.560672250   0.466871418   1.211300070
H        0.433370874   0.383038421   1.278068332
S       -0.062169113   0.160379668   0.465073662
O       -0.171751900   0.461346643   0.015704374
O       -0.063264995   0.485169492   0.206162719
N        0.018079849   0.324575314   0.341043765
N       -0.087528540   0.430588529   0.115279029
N        0.229320817   0.502349900   0.576766013
C       -0.052861008   0.087906015   0.692761098
C        0.163953963   0.422154070   0.569520072
C        0.038238592   0.280169876   0.238487111
C       -0.014635944   0.330317837   0.126812603
C        0.002982679   0.282873685   0.022576984
C        0.075103988   0.187116247   0.026182919
C        0.130198658   0.137443848   0.135355383
C        0.111495489   0.182381229   0.238769014
C        0.025115885   0.278631410   0.448132849
C        0.084606928   0.325634617   0.558099100
C        0.059742680   0.264681454   0.653762242
C       -0.015500742   0.172597793   0.618188476
H       -0.015288357   0.399685872   0.333350273
H       -0.036274887   0.325422547  -0.059437125
H        0.096467996   0.150740340  -0.052703181
H        0.191556526   0.062936462   0.138936149
H        0.157767028   0.142950458   0.322654697
H        0.098470442   0.289357166   0.745536204
H       -0.179838266   0.047931249   0.650153800
H        0.060672250   0.033128582   0.711300070
H       -0.066629126   0.116961579   0.778068332
S        0.562169113   0.660379668   0.034926338
O        0.671751900   0.961346643   0.484295626
O        0.563264995   0.985169492   0.293837281
N        0.481920151   0.824575314   0.158956235
N        0.587528540   0.930588529   0.384720971
N        0.270679183   1.002349900  -0.076766013
C        0.552861008   0.587906015  -0.192761098
C        0.336046037   0.922154070  -0.069520072
C        0.461761408   0.780169876   0.261512889
C        0.514635944   0.830317837   0.373187397
C        0.497017321   0.782873685   0.477423016
C        0.424896012   0.687116247   0.473817081
C        0.369801342   0.637443848   0.364644617
C        0.388504511   0.682381229   0.261230986
C        0.474884115   0.778631410   0.051867151
C        0.415393072   0.825634617  -0.058099100
C        0.440257320   0.764681454  -0.153762242
C        0.515500742   0.672597793  -0.118188476
H        0.515288357   0.899685872   0.166649727
H        0.536274887   0.825422547   0.559437125
H        0.403532004   0.650740340   0.552703181
H        0.308443474   0.562936462   0.361063851
H        0.342232972   0.642950458   0.177345303
H        0.401529558   0.789357166  -0.245536204
H        0.679838266   0.547931249  -0.150153800
H        0.439327750   0.533128582  -0.211300070
H        0.566629126   0.616961579  -0.278068332
