# Supplementary material for: Overcoming the difficulties of predicting conformational polymorph energetics in molecular crystals via correlated wavefunction methods
Source: Chem Sci. 2020 Jan 14;11(8):2200–14. doi: 10.1039/c9sc05689k (PMC7059316; doi:10.1039/c9sc05689k)
Supplement: Supplementary file 2 [file SC-011-C9SC05689K-s002.zip › structures/ROY/0K/YN_fully_relaxed.cif]

data_ROY_YN_0K
_symmetry_cell_setting           triclinic
_symmetry_space_group_name_H-M   'P 1'
_symmetry_Int_Tables_number      1
loop_
_symmetry_equiv_pos_site_id
_symmetry_equiv_pos_as_xyz
1 x,y,z
_cell_length_a 4.2958896113728962                    
_cell_length_b 11.231888670778396                   
_cell_length_c 12.504247567976451                   
_cell_angle_alpha 70.281360739216112                
_cell_angle_beta 90.057048144845083                 
_cell_angle_gamma 87.768241062502                
loop_
_atom_site_label
_atom_site_fract_x
_atom_site_fract_y
_atom_site_fract_z
S        0.440212509   0.228841806   0.123421050
N        0.965843510   0.653653636   0.112743413
O        1.078774303   0.579848765   0.064471285
N        0.767582011   0.390947283   0.193525259
C        0.663810830   0.477269464   0.242422460
C        0.447903575   0.443145336   0.331560630
C        0.760311997   0.604801564   0.206007013
O        1.025400589   0.767582027   0.080354763
C        0.657816746   0.269517830   0.220340281
C        0.652087733   0.689579349   0.260036921
C        0.535955824   0.058705190   0.318278771
C        0.389510060   0.077290966   0.216124084
C        0.340209002   0.528650804   0.381532842
C        0.444831433   0.652640995   0.347835546
C        0.859769041   0.174132898   0.416312532
N        0.997838510   0.181409398   0.494226854
C        0.211494481  -0.013637733   0.178986978
C        0.690887376   0.167759333   0.321623932
H        0.361126654   0.348229312   0.359819466
H        0.737841904   0.784572532   0.229929292
H        0.540063155  -0.030118201   0.388832607
H        0.170857069   0.497887047   0.448721379
H        0.361734757   0.717716377   0.390072376
H        0.003171968   0.032278802   0.129160719
H        0.138728731  -0.090883955   0.253695406
H        0.351465042  -0.054899570   0.125801348
H        0.895619596   0.427307282   0.121515336
S        0.559787491   0.771158194   0.876578950
N        0.034156490   0.346346364   0.887256587
O       -0.078774303   0.420151235   0.935528715
N        0.232417989   0.609052717   0.806474741
C        0.336189170   0.522730536   0.757577540
C        0.552096425   0.556854664   0.668439370
C        0.239688003   0.395198436   0.793992987
O       -0.025400589   0.232417973   0.919645237
C        0.342183254   0.730482170   0.779659719
C        0.347912267   0.310420651   0.739963079
C        0.464044176   0.941294810   0.681721229
C        0.610489940   0.922709034   0.783875916
C        0.659790998   0.471349196   0.618467158
C        0.555168567   0.347359005   0.652164454
C        0.140230959   0.825867102   0.583687468
N        0.002161490   0.818590602   0.505773146
C        0.788505519   1.013637733   0.821013022
C        0.309112624   0.832240667   0.678376068
H        0.638873346   0.651770688   0.640180534
H        0.262158096   0.215427468   0.770070708
H        0.459936845   1.030118201   0.611167393
H        0.829142931   0.502112953   0.551278621
H        0.638265243   0.282283623   0.609927624
H        0.996828032   0.967721198   0.870839281
H        0.861271269   1.090883955   0.746304594
H        0.648534958   1.054899570   0.874198652
H        0.104380404   0.572692718   0.878484664
