# Supplementary material for: Overcoming the difficulties of predicting conformational polymorph energetics in molecular crystals via correlated wavefunction methods
Source: Chem Sci. 2020 Jan 14;11(8):2200–14. doi: 10.1039/c9sc05689k (PMC7059316; doi:10.1039/c9sc05689k)
Supplement: Supplementary file 2 [file SC-011-C9SC05689K-s002.zip › structures/ROY/0K/Y_fully_relaxed.cif]

data_ROY_Y_0K
_symmetry_cell_setting           triclinic
_symmetry_space_group_name_H-M   'P 1'
_symmetry_Int_Tables_number      1
loop_
_symmetry_equiv_pos_site_id
_symmetry_equiv_pos_as_xyz
1 x,y,z
_cell_length_a 8.5316292327537262                    
_cell_length_b 15.559133822995241                   
_cell_length_c 8.456486063982533                   
_cell_angle_alpha 90.000195192424741                
_cell_angle_beta 90.913680141633819                 
_cell_angle_gamma 89.999781718514555                
loop_
_atom_site_label
_atom_site_fract_x
_atom_site_fract_y
_atom_site_fract_z
S        0.110150882   0.615997898   0.288714690
O        0.428275279   0.684091656  -0.157088375
O        0.613287403   0.617347813  -0.283659040
N        0.383007244   0.655144425   0.143315770
N        0.544919054   0.635265568  -0.159388093
N        0.594117618   0.782499299   0.456205992
C        0.476427167   0.744755523   0.444396010
C       -0.063815542   0.629793613   0.565965482
C        0.519180927   0.608598920   0.132189479
C        0.600312449   0.598122136  -0.012727018
C        0.735620248   0.547109675  -0.020485515
C        0.793280216   0.504851356   0.111354427
C        0.715025658   0.514555271   0.255000746
C        0.582992069   0.565413606   0.265543739
C        0.294580178   0.660935556   0.279359694
C        0.333961040   0.700022331   0.422633891
C        0.213939981   0.692076702   0.537832389
C        0.084927043   0.648402585   0.482660296
H        0.332704457   0.675388380   0.038597648
H       -0.088508047   0.560610330   0.572135836
H       -0.165079911   0.660283819   0.507519116
H       -0.055675882   0.654339289   0.686973296
H        0.790580764   0.541024360  -0.134820648
H        0.895070261   0.463198737   0.103093133
H        0.756264784   0.480092340   0.359625416
H        0.523667329   0.570792200   0.377819931
H        0.224970342   0.717446841   0.656919872
S        0.389843841   0.116003824   0.211272877
O        0.071722047   0.184097008   0.657084510
O       -0.113281083   0.117350322   0.783660402
N        0.116987204   0.155150132   0.356672548
N       -0.044914021   0.135270241   0.659385012
N       -0.094128072   0.282512733   0.043789730
C        0.023566134   0.244763339   0.055601511
C        0.563813111   0.129806258  -0.065971455
C       -0.019180129   0.108603753   0.367805977
C       -0.100310743   0.098124180   0.512724681
C       -0.235611733   0.047109430   0.520485478
C       -0.293271588   0.004850409   0.388642492
C       -0.215021088   0.014557312   0.244996957
C       -0.082992813   0.065417096   0.234448957
C        0.205416578   0.160945609   0.220634363
C        0.166033288   0.200034656   0.077361461
C        0.286054249   0.192088634  -0.037837610
C        0.415066352   0.148412529   0.017330357
H        0.167291323   0.175395250   0.461392769
H        0.588505399   0.060623374  -0.072146550
H        0.665076471   0.160297135  -0.007523968
H        0.555673854   0.154348687  -0.186980282
H       -0.290571436   0.041022598   0.634821357
H       -0.395059339  -0.036803607   0.396904494
H       -0.256258541  -0.019905993   0.140369119
H       -0.023668358   0.070798523   0.122173879
H        0.275021675   0.217461152  -0.156923178
S        0.889849118   0.384002102   0.711285310
O        0.571724721   0.315908344   1.157088375
O        0.386712597   0.382652187   1.283659040
N        0.616992756   0.344855575   0.856684230
N        0.455080946   0.364734432   1.159388093
N        0.405882382   0.217500701   0.543794008
C        0.523572833   0.255244477   0.555603990
C        1.063815542   0.370206387   0.434034518
C        0.480819073   0.391401080   0.867810521
C        0.399687551   0.401877864   1.012727018
C        0.264379752   0.452890325   1.020485515
C        0.206719784   0.495148644   0.888645573
C        0.284974342   0.485444729   0.744999254
C        0.417007931   0.434586394   0.734456261
C        0.705419822   0.339064444   0.720640306
C        0.666038960   0.299977669   0.577366109
C        0.786060019   0.307923298   0.462167611
C        0.915072957   0.351597415   0.517339704
H        0.667295543   0.324611620   0.961402352
H        1.088508047   0.439389670   0.427864164
H        1.165079911   0.339716181   0.492480884
H        1.055675882   0.345660711   0.313026704
H        0.209419236   0.458975640   1.134820648
H        0.104929739   0.536801263   0.896906867
H        0.243735216   0.519907660   0.640374584
H        0.476332671   0.429207800   0.622180069
H        0.775029658   0.282553159   0.343080128
S        0.610156159   0.883996176   0.788727123
O        0.928277953   0.815902992   0.342915490
O        1.113281083   0.882649678   0.216339598
N        0.883012796   0.844849868   0.643327452
N        1.044914021   0.864729759   0.340614988
N        1.094128072   0.717487267   0.956210270
C        0.976433866   0.755236661   0.944398489
C        0.436186889   0.870193742   1.065971455
C        1.019180129   0.891396247   0.632194023
C        1.100310743   0.901875820   0.487275319
C        1.235611733   0.952890570   0.479514522
C        1.293271588   0.995149591   0.611357508
C        1.215021088   0.985442688   0.755003043
C        1.082992813   0.934582904   0.765551043
C        0.794583422   0.839054391   0.779365637
C        0.833966712   0.799965344   0.922638539
C        0.713945751   0.807911366   1.037837610
C        0.584933648   0.851587471   0.982669643
H        0.832708677   0.824604750   0.538607231
H        0.411494601   0.939376626   1.072146550
H        0.334923529   0.839702865   1.007523968
H        0.444326146   0.845651313   1.186980282
H        1.290571436   0.958977402   0.365178643
H        1.395059339   1.036803607   0.603095506
H        1.256258541   1.019905993   0.859630881
H        1.023668358   0.929201477   0.877826121
H        0.724978325   0.782538848   1.156923178
