# Supplementary material for: Overcoming the difficulties of predicting conformational polymorph energetics in molecular crystals via correlated wavefunction methods
Source: Chem Sci. 2020 Jan 14;11(8):2200–14. doi: 10.1039/c9sc05689k (PMC7059316; doi:10.1039/c9sc05689k)
Supplement: Supplementary file 2 [file SC-011-C9SC05689K-s002.zip › structures/ROY/0K/YT04_fully_relaxed.cif]

data_ROY_YT04_0K
_symmetry_cell_setting           triclinic
_symmetry_space_group_name_H-M   'P 1'
_symmetry_Int_Tables_number      1
loop_
_symmetry_equiv_pos_site_id
_symmetry_equiv_pos_as_xyz
1 x,y,z
_cell_length_a 7.9388899589862412                    
_cell_length_b 11.74922025128514                   
_cell_length_c 12.264816903208681                   
_cell_angle_alpha 90.                
_cell_angle_beta 104.40889852661877                 
_cell_angle_gamma 90.                
loop_
_atom_site_label
_atom_site_fract_x
_atom_site_fract_y
_atom_site_fract_z
S        0.452755222   0.777450068   0.030359690
O        0.581770743   0.884043338   0.427042297
O        0.562029249   0.824185306   0.592198409
N        0.826308859   0.486835176   0.287683791
N        0.523422502   0.742997479   0.256673458
H        0.560852890   0.823402274   0.285354249
N        0.536773151   0.810741425   0.489092896
C        0.519185176   0.709181271  -0.173092798
H        0.602386598   0.652719955  -0.207755636
H        0.550752181   0.797126639  -0.190171827
H        0.384185400   0.693049331  -0.219211806
C        0.546031828   0.687999083  -0.050269034
C        0.644963054   0.606231754   0.015414476
H        0.719100050   0.541265502  -0.015280845
C        0.647836546   0.616730746   0.131912419
C        0.745457182   0.545789480   0.217266780
C        0.548074500   0.707443302   0.153771169
C        0.449785015   0.677315080   0.325504053
C        0.453519876   0.708479676   0.438362904
C        0.372247146   0.640744846   0.504607996
H        0.377466870   0.668745278   0.589601768
C        0.284342012   0.543239161   0.461511814
H        0.217711796   0.494033138   0.512933900
C        0.281010921   0.510817840   0.350969023
H        0.209855933   0.434948275   0.314932969
C        0.363008578   0.575217047   0.285270851
H        0.354314276   0.551190004   0.198602095
S        0.047244778   0.277450068   0.469640310
O       -0.081770743   0.384043338   0.072957703
O       -0.062029249   0.324185306  -0.092198409
N       -0.326308859  -0.013164824   0.212316209
N       -0.023422502   0.242997479   0.243326542
H       -0.060852890   0.323402274   0.214645751
N       -0.036773151   0.310741425   0.010907104
C       -0.019185176   0.209181271   0.673092798
H       -0.102386598   0.152719955   0.707755636
H       -0.050752181   0.297126639   0.690171827
H        0.115814600   0.193049331   0.719211806
C       -0.046031828   0.187999083   0.550269034
C       -0.144963054   0.106231754   0.484585524
H       -0.219100050   0.041265502   0.515280845
C       -0.147836546   0.116730746   0.368087581
C       -0.245457182   0.045789480   0.282733220
C       -0.048074500   0.207443302   0.346228831
C        0.050214985   0.177315080   0.174495947
C        0.046480124   0.208479676   0.061637096
C        0.127752854   0.140744846  -0.004607996
H        0.122533130   0.168745278  -0.089601768
C        0.215657988   0.043239161   0.038488186
H        0.282288204  -0.005966862  -0.012933900
C        0.218989079   0.010817840   0.149030977
H        0.290144067  -0.065051725   0.185067031
C        0.136991422   0.075217047   0.214729149
H        0.145685724   0.051190004   0.301397905
S        0.547244778   0.222549932   0.969640310
O        0.418229257   0.115956662   0.572957703
O        0.437970751   0.175814694   0.407801591
N        0.173691141   0.513164824   0.712316209
N        0.476577498   0.257002521   0.743326542
H        0.439147110   0.176597726   0.714645751
N        0.463226849   0.189258575   0.510907104
C        0.480814824   0.290818729   1.173092798
H        0.397613402   0.347280045   1.207755636
H        0.449247819   0.202873361   1.190171827
H        0.615814600   0.306950669   1.219211806
C        0.453968172   0.312000917   1.050269034
C        0.355036946   0.393768246   0.984585524
H        0.280899950   0.458734498   1.015280845
C        0.352163454   0.383269254   0.868087581
C        0.254542818   0.454210520   0.782733220
C        0.451925500   0.292556698   0.846228831
C        0.550214985   0.322684920   0.674495947
C        0.546480124   0.291520324   0.561637096
C        0.627752854   0.359255154   0.495392004
H        0.622533130   0.331254722   0.410398232
C        0.715657988   0.456760839   0.538488186
H        0.782288204   0.505966862   0.487066100
C        0.718989079   0.489182160   0.649030977
H        0.790144067   0.565051725   0.685067031
C        0.636991422   0.424782953   0.714729149
H        0.645685724   0.448809996   0.801397905
S        0.952755222   0.722549932   0.530359690
O        1.081770743   0.615956662   0.927042297
O        1.062029249   0.675814694   1.092198409
N        1.326308859   1.013164824   0.787683791
N        1.023422502   0.757002521   0.756673458
H        1.060852890   0.676597726   0.785354249
N        1.036773151   0.689258575   0.989092896
C        1.019185176   0.790818729   0.326907202
H        1.102386598   0.847280045   0.292244364
H        1.050752181   0.702873361   0.309828173
H        0.884185400   0.806950669   0.280788194
C        1.046031828   0.812000917   0.449730966
C        1.144963054   0.893768246   0.515414476
H        1.219100050   0.958734498   0.484719155
C        1.147836546   0.883269254   0.631912419
C        1.245457182   0.954210520   0.717266780
C        1.048074500   0.792556698   0.653771169
C        0.949785015   0.822684920   0.825504053
C        0.953519876   0.791520324   0.938362904
C        0.872247146   0.859255154   1.004607996
H        0.877466870   0.831254722   1.089601768
C        0.784342012   0.956760839   0.961511814
H        0.717711796   1.005966862   1.012933900
C        0.781010921   0.989182160   0.850969023
H        0.709855933   1.065051725   0.814932969
C        0.863008578   0.924782953   0.785270851
H        0.854314276   0.948809996   0.698602095
