# Supplementary material for: Overcoming the difficulties of predicting conformational polymorph energetics in molecular crystals via correlated wavefunction methods
Source: Chem Sci. 2020 Jan 14;11(8):2200–14. doi: 10.1039/c9sc05689k (PMC7059316; doi:10.1039/c9sc05689k)
Supplement: Supplementary file 2 [file SC-011-C9SC05689K-s002.zip › structures/ROY/0K/ON_fully_relaxed.cif]

data_ROY_ON_0K
_symmetry_cell_setting           triclinic
_symmetry_space_group_name_H-M   'P 1'
_symmetry_Int_Tables_number      1
loop_
_symmetry_equiv_pos_site_id
_symmetry_equiv_pos_as_xyz
1 x,y,z
_cell_length_a 3.7393480704625457                    
_cell_length_b 18.772003098848582                   
_cell_length_c 16.174955337926711                   
_cell_angle_alpha 90.000613444495073                
_cell_angle_beta 90.5701573689973                 
_cell_angle_gamma 90.001961744017535                
loop_
_atom_site_label
_atom_site_fract_x
_atom_site_fract_y
_atom_site_fract_z
S        0.361074983   0.597235560   0.930273539
O        0.137543464   0.693847955   0.632652082
O        0.008486157   0.624050339   0.528354768
N        0.412099340   0.641971922   0.767502024
N        0.143027615   0.633552282   0.598194740
N        0.907933796   0.806648014   0.781705538
C        0.781032632   0.766966198   0.828588208
C        0.478760697   0.639248194   1.094809554
C        0.435147071   0.579687048   0.723641308
C        0.305166505   0.574589144   0.640595695
C        0.329652242   0.510235640   0.596907473
C        0.484589518   0.451011026   0.632392340
C        0.618509248   0.455417396   0.713558995
C        0.593047546   0.518029336   0.757990951
C        0.486224110   0.652946238   0.850114391
C        0.635975719   0.715273191   0.881873393
C        0.644075743   0.717289775   0.970093082
C        0.507942055   0.657120343   1.005398893
H        0.326248942   0.684597813   0.732399412
H        0.620797022   0.679026622   1.132163389
H        0.593270043   0.586709961   1.108936157
H        0.199915462   0.639013634   1.115152945
H        0.225948797   0.508886049   0.534189628
H        0.506143469   0.401854002   0.597454726
H        0.750144428   0.409235618   0.740659430
H        0.706086836   0.521123394   0.820054281
H        0.757568854   0.761214601   1.005308600
S        0.638832527   0.097245994   0.569713782
O        0.862409577   0.193843430   0.867346155
O        0.991497952   0.124040743   0.971636867
N        0.587856297   0.141970611   0.732497512
N        0.856938139   0.133545277   0.901799054
N        0.092075474   0.306651254   0.718308358
C        0.218959964   0.266971762   0.671422952
C        0.521142830   0.139272634   0.405186031
C        0.564821492   0.079684395   0.776356026
C        0.694807528   0.074584224   0.859399029
C        0.670343392   0.010228650   0.903083609
C        0.515387584  -0.048993572   0.867593834
C        0.381450836  -0.044588465   0.786430029
C        0.406928003   0.018025321   0.742006108
C        0.513731604   0.152948928   0.649885367
C        0.363986751   0.215278084   0.618135346
C        0.355870610   0.217302501   0.529916277
C        0.491982964   0.157137929   0.494599158
H        0.673699053   0.184597215   0.767603066
H        0.379109795   0.179055882   0.367842543
H        0.406620393   0.086734100   0.391055182
H        0.799989700   0.139040279   0.384843481
H        0.774048901   0.008872913   0.965800514
H        0.493835121  -0.098151256   0.902525495
H        0.249823984  -0.090771544   0.759325668
H        0.293889611   0.021121450   0.679945318
H        0.242386928   0.261229403   0.494708678
S        0.638925017   0.402764440   0.069726461
O        0.862456536   0.306152045   0.367347918
O        0.991513843   0.375949661   0.471645232
N        0.587900660   0.358028078   0.232497976
N        0.856972385   0.366447718   0.401805260
N        0.092066204   0.193351986   0.218294462
C        0.218967368   0.233033802   0.171411792
C        0.521239303   0.360751806  -0.094809554
C        0.564852929   0.420312952   0.276358692
C        0.694833495   0.425410856   0.359404305
C        0.670347758   0.489764360   0.403092527
C        0.515410482   0.548988974   0.367607660
C        0.381490752   0.544582604   0.286441005
C        0.406952454   0.481970664   0.242009049
C        0.513775890   0.347053762   0.149885609
C        0.364024281   0.284726809   0.118126607
C        0.355924257   0.282710225   0.029906918
C        0.492057945   0.342879657  -0.005398893
H        0.673751058   0.315402187   0.267600588
H        0.379202978   0.320973378  -0.132163389
H        0.406729957   0.413290039  -0.108936157
H        0.800084538   0.360986366  -0.115152945
H        0.774051203   0.491113951   0.465810372
H        0.493856531   0.598145998   0.402545274
H        0.249855572   0.590764382   0.259340570
H        0.293913164   0.478876606   0.179945719
H        0.242431146   0.238785399  -0.005308600
S        0.361167473   0.902754006   0.430286218
O        0.137590423   0.806156570   0.132653845
O        0.008502048   0.875959257   0.028363133
N        0.412143703   0.858029389   0.267502488
N        0.143061861   0.866454723   0.098200946
N        0.907924526   0.693348746   0.281691642
C        0.781040036   0.733028238   0.328577048
C        0.478857170   0.860727366   0.594813969
C        0.435178508   0.920315605   0.223643974
C        0.305192472   0.925415776   0.140600971
C        0.329656608   0.989771350   0.096916391
C        0.484612416   1.048993572   0.132406166
C        0.618549164   1.044588465   0.213569971
C        0.593071997   0.981974679   0.257993892
C        0.486268396   0.847051072   0.350114633
C        0.636013249   0.784721916   0.381864654
C        0.644129390   0.782697499   0.470083723
C        0.508017036   0.842862071   0.505400842
H        0.326300947   0.815402785   0.232396934
H        0.620890205   0.820944118   0.632157457
H        0.593379607   0.913265900   0.608944818
H        0.200010300   0.860959721   0.615156519
H        0.225951099   0.991127087   0.034199486
H        0.506164879   1.098151256   0.097474505
H        0.750176016   1.090771544   0.240674332
H        0.706110389   0.978878550   0.320054682
H        0.757613072   0.738770597   0.505291322
