# Supplementary material for: Overcoming the difficulties of predicting conformational polymorph energetics in molecular crystals via correlated wavefunction methods
Source: Chem Sci. 2020 Jan 14;11(8):2200–14. doi: 10.1039/c9sc05689k (PMC7059316; doi:10.1039/c9sc05689k)
Supplement: Supplementary file 2 [file SC-011-C9SC05689K-s002.zip › structures/ROY/0K/R_fully_relaxed.cif]

data_ROY_R_0K
_symmetry_cell_setting           triclinic
_symmetry_space_group_name_H-M   'P 1'
_symmetry_Int_Tables_number      1
loop_
_symmetry_equiv_pos_site_id
_symmetry_equiv_pos_as_xyz
1 x,y,z
_cell_length_a 7.203211465319165                    
_cell_length_b 7.6225111990237782                   
_cell_length_c 11.890893163319182                   
_cell_angle_alpha 75.464156177491631                
_cell_angle_beta 77.034862719218566                 
_cell_angle_gamma 64.857602315205369                
loop_
_atom_site_label
_atom_site_fract_x
_atom_site_fract_y
_atom_site_fract_z
S        0.405458979   0.249710944   0.648987521
O        0.114164692   0.620678164   0.997995815
O        0.152302926   0.425516317   1.168171775
N        0.333849716   0.482609753   0.810619468
N        0.214707717   0.464529833   1.062402063
N        0.058589074   0.984106928   0.652830602
C        0.128154552   0.821935236   0.636510738
C        0.330072428   0.252977021   0.427044220
C        0.461534632   0.341279092   0.887961133
C        0.405136101   0.328561813   1.011760012
C        0.531010457   0.175231843   1.089233022
C        0.714106730   0.035653916   1.047149834
C        0.775068638   0.051277248   0.925684918
C        0.652705819   0.200432325   0.848120163
C        0.320791805   0.468303672   0.699987390
C        0.215940087   0.626226382   0.617516003
C        0.207025197   0.566784425   0.514576014
C        0.303431075   0.368329693   0.517865129
H        0.211994469   0.589221397   0.850577842
H        0.257801903   0.145492367   0.460268416
H        0.479101228   0.170387697   1.182553099
H        0.811396334  -0.083537139   1.107003869
H        0.921679423  -0.053559933   0.890878513
H        0.707320946   0.209713741   0.754797708
H        0.131219693   0.670720635   0.441483879
H        0.494293883   0.171720836   0.397505989
H        0.257488747   0.352399059   0.350962789
S        0.594541021   0.750289056   0.351012479
O        0.885835308   0.379321836   0.002004185
O        0.847697074   0.574483683  -0.168171775
N        0.666150284   0.517390247   0.189380532
N        0.785292283   0.535470167  -0.062402063
N        0.941410926   0.015893072   0.347169398
C        0.871845448   0.178064764   0.363489262
C        0.669927572   0.747022979   0.572955780
C        0.538465368   0.658720908   0.112038867
C        0.594863899   0.671438187  -0.011760012
C        0.468989543   0.824768157  -0.089233022
C        0.285893270   0.964346084  -0.047149834
C        0.224931362   0.948722752   0.074315082
C        0.347294181   0.799567675   0.151879837
C        0.679208195   0.531696328   0.300012610
C        0.784059913   0.373773618   0.382483997
C        0.792974803   0.433215575   0.485423986
C        0.696568925   0.631670307   0.482134871
H        0.788005531   0.410778603   0.149422158
H        0.742198097   0.854507633   0.539731584
H        0.520898772   0.829612303  -0.182553099
H        0.188603666   1.083537139  -0.107003869
H        0.078320577   1.053559933   0.109121487
H        0.292679054   0.790286259   0.245202292
H        0.868780307   0.329279365   0.558516121
H        0.505706117   0.828279164   0.602494011
H        0.742511253   0.647600941   0.649037211
