# Supplementary material for: Overcoming the difficulties of predicting conformational polymorph energetics in molecular crystals via correlated wavefunction methods
Source: Chem Sci. 2020 Jan 14;11(8):2200–14. doi: 10.1039/c9sc05689k (PMC7059316; doi:10.1039/c9sc05689k)
Supplement: Supplementary file 2 [file SC-011-C9SC05689K-s002.zip › structures/ROY/0K/R05_fully_relaxed.cif]

data_ROY_R_0K
_symmetry_cell_setting           triclinic
_symmetry_space_group_name_H-M   'P 1'
_symmetry_Int_Tables_number      1
loop_
_symmetry_equiv_pos_site_id
_symmetry_equiv_pos_as_xyz
1 x,y,z
_cell_length_a 10.390561289767827                    
_cell_length_b 10.796186751887767                   
_cell_length_c 11.345321203572663                   
_cell_angle_alpha 89.999640850096554                
_cell_angle_beta 117.25270084450732                 
_cell_angle_gamma 90.000244442139802                
loop_
_atom_site_label
_atom_site_fract_x
_atom_site_fract_y
_atom_site_fract_z
H        0.511365019   0.190222140   0.453464817
H        0.200119165   0.092888495  -0.006787334
H        0.465292575   0.390644978   0.547713559
H        0.447991105   0.518109018   0.441330959
H        0.293400248   0.459720941   0.448268725
H        0.294840028   0.412622226  -0.044850321
H        0.001220151   0.169475022  -0.451759603
H        0.231406421   0.502301849  -0.263032200
H        0.083000756   0.382332682  -0.469889125
C        0.434233846   0.045674523   0.217843455
C        0.392030386   0.165487041   0.235165571
C        0.435671770   0.228274114   0.358109735
C        0.296843368   0.235032699   0.126398849
C        0.375563984   0.343388848   0.344202726
C        0.396655277   0.432796038   0.451257516
C        0.185988282   0.238930313  -0.120488184
C        0.101928524   0.171241598  -0.239776677
C        0.229067783   0.359664348  -0.133827364
C        0.065568089   0.224281781  -0.364051959
C        0.193653544   0.409687951  -0.257010016
C        0.110981936   0.342168074  -0.373373822
S        0.264087110   0.377423879   0.177879097
N        0.464944571  -0.053265806   0.197607916
N        0.225365412   0.185865747   0.000744781
N        0.053438583   0.047134205  -0.239624020
O       -0.026558934  -0.004065031  -0.346495922
O        0.093727376  -0.008829145  -0.130452846
H        0.488633523   0.690221849   0.546534511
H        0.799881116   0.592885965   1.006786548
H        0.534704811   0.890645857   0.452286219
H        0.552011327   1.018110120   0.558671908
H        0.706599593   0.959718908   0.551730270
H        0.705160462   0.912622108   1.044851145
H        0.998781940   0.669472824   1.451761494
H        0.768592295   1.002304717   1.263032374
H        0.916999876   0.882332653   1.469890229
C        0.565766802   0.545672313   0.782158175
C        0.607966242   0.665488782   0.764833052
C        0.564329600   0.728274656   0.641889010
C        0.703156720   0.735033114   0.873600349
C        0.624436177   0.843391056   0.655796934
C        0.603343901   0.932797186   0.548741917
C        0.814013214   0.738931141   1.120489432
C        0.898070631   0.671241580   1.239773734
C        0.770930404   0.859663607   1.133824521
C        0.934433197   0.724282459   1.364056214
C        0.806347331   0.909691552   1.257014043
C        0.889017202   0.842165906   1.373371510
S        0.735914060   0.877425691   0.822120901
N        0.535054009   0.446734925   0.802391085
N        0.774634903   0.685863933   0.999253733
N        0.946561533   0.547133243   1.239626047
O        1.026556966   0.495936009   1.346493018
O        0.906272939   0.491170272   1.130451368
H        0.951504022   0.437918214   0.950339263
H        0.771018399   0.323424410   0.490101076
H        1.065525590   0.659905765   1.025645994
H        1.173849708   0.671973414   0.942817133
H        1.027025460   0.773889543   0.899520939
H        0.655766487   0.648972660   0.441104753
H        0.570461107   0.399787066   0.044048399
H        0.525553181   0.740294499   0.219006688
H        0.483078818   0.617182607   0.018109340
C        0.780979473   0.286737493   0.727094313
C        0.837660160   0.406437244   0.733190159
C        0.923440666   0.473283899   0.852038493
C        0.816844810   0.470657706   0.619089111
C        0.966901670   0.586697253   0.830123614
C        1.062604207   0.678384599   0.929637931
C        0.686944810   0.470651153   0.372542211
C        0.658374256   0.400661429   0.256030044
C        0.637898709   0.594228684   0.354485953
C        0.586894254   0.455074831   0.129789698
C        0.564140433   0.645248937   0.229348750
C        0.539423461   0.575975173   0.116089487
S        0.902415872   0.613342654   0.661238928
N        0.734493190   0.186946800   0.719907841
N        0.755986415   0.417372596   0.495364942
N        0.700364769   0.273672347   0.261353425
O        0.755626439   0.217132820   0.371202572
O        0.680785141   0.220308650   0.157348659
H        0.048495360   0.937923017   0.049663274
H        0.228980580   0.823424150   0.509898568
H       -0.065525188   1.159905302  -0.025641950
H       -0.173850290   1.171974642   0.057181089
H       -0.027026489   1.273889645   0.100477246
H        0.344232898   1.148973200   0.558895687
H        0.429538281   0.899789442   0.955949730
H        0.474444836   1.240293175   0.780993089
H        0.516924178   1.117183784   0.981893359
C        0.219015121   0.786736530   0.272900031
C        0.162349384   0.906439385   0.266814603
C        0.076556494   0.973277085   0.147965753
C        0.183150673   0.970658142   0.380911834
C        0.033103967   1.086695142   0.169874299
C       -0.062602639   1.178383146   0.070364894
C        0.313048995   0.970653101   0.627458608
C        0.341625175   0.900661727   0.743966989
C        0.362101125   1.094226947   0.645509699
C        0.413111160   0.955076935   0.870211580
C        0.435864355   1.145248730   0.770654798
C        0.460570859   1.075976398   0.883908307
S        0.097580071   1.113343086   0.338753514
N        0.265508733   0.686946959   0.280093825
N        0.244017244   0.917371734   0.504635518
N        0.299637075   0.773672445   0.738650366
O        0.244373810   0.717132769   0.628797083
O        0.319215580   0.720309984   0.842650440
