# Supplementary material for: Overcoming the difficulties of predicting conformational polymorph energetics in molecular crystals via correlated wavefunction methods
Source: Chem Sci. 2020 Jan 14;11(8):2200–14. doi: 10.1039/c9sc05689k (PMC7059316; doi:10.1039/c9sc05689k)
Supplement: Supplementary file 2 [file SC-011-C9SC05689K-s002.zip › structures/ROY/0K/PO13_fully_relaxed.cif]

data_ROY_PO13_0K
_symmetry_cell_setting           monoclinic
_symmetry_space_group_name_H-M   'P 21/c'
_symmetry_Int_Tables_number      14
_space_group_name_Hall           '-P 2ybc'
loop_
_symmetry_equiv_pos_site_id
_symmetry_equiv_pos_as_xyz
1 -x,-y,-z
2 -x,1/2+y,1/2-z
3 x,1/2-y,1/2+z
4 x,y,z
_cell_length_a                   3.8412944136592864
_cell_length_b                   22.683163030385796
_cell_length_c                   12.728474174877492
_cell_angle_alpha                90
_cell_angle_beta                 82.139677994653269
_cell_angle_gamma                90
_cell_volume                     1098.65
loop_
_atom_site_label
_atom_site_type_symbol
_atom_site_fract_x
_atom_site_fract_y
_atom_site_fract_z
C C 0.328012786 0.930679633 0.672661911
C C 0.428092883 0.914194420 0.566443962
C C 0.613735025 0.862828175 0.542133590
C C 0.702148011 0.827453566 0.624937620
C C 0.604387903 0.842525562 0.729976717
C C 0.412744044 0.894485809 0.757690219
C C 0.368584757 0.882132662 0.953350529
C C 0.465316037 0.864596147 1.142487863
C C 0.355964789 0.815292755 1.094573252
C C 0.297936000 0.824324048 0.986998643
C C 0.158183345 0.780784471 0.925830474
C C 0.536089641 0.871725467 1.253819468
N N 0.316322770 0.910968509 0.861181438
N N 0.136467752 0.984828408 0.690849377
N N 0.038582521 0.744830178 0.875641965
S S 0.507864470 0.923149810 1.054036505
O O 0.038834251 1.001742479 0.785299481
O O 0.066953121 1.014235065 0.614353304
H H 0.355228911 0.943030795 0.505043368
H H 0.694516933 0.849961155 0.460270034
H H 0.854830205 0.787535360 0.606350784
H H 0.682439756 0.814664803 0.792020535
H H 0.202758602 0.952198388 0.866977756
H H 0.309298957 0.773593045 1.135961175
H H 0.805248194 0.886675474 1.257278690
H H 0.358126208 0.904349745 1.296396232
H H 0.496487699 0.829389659 1.294891383
C C 0.328012786 0.569320367 0.172661911
C C 0.428092883 0.585805580 0.066443962
C C 0.613735025 0.637171825 0.042133590
C C 0.702148011 0.672546434 0.124937620
C C 0.604387903 0.657474438 0.229976717
C C 0.412744044 0.605514191 0.257690219
C C 0.368584757 0.617867338 0.453350529
C C 0.465316037 0.635403853 0.642487863
C C 0.355964789 0.684707245 0.594573252
C C 0.297936000 0.675675952 0.486998643
C C 0.158183345 0.719215529 0.425830474
C C 0.536089641 0.628274533 0.753819468
N N 0.316322770 0.589031491 0.361181438
N N 0.136467752 0.515171592 0.190849377
N N 0.038582521 0.755169822 0.375641965
S S 0.507864470 0.576850190 0.554036505
O O 0.038834251 0.498257521 0.285299481
O O 0.066953121 0.485764935 0.114353304
H H 0.355228911 0.556969205 0.005043368
H H 0.694516933 0.650038845 -0.039729966
H H 0.854830205 0.712464640 0.106350784
H H 0.682439756 0.685335197 0.292020535
H H 0.202758602 0.547801612 0.366977756
H H 0.309298957 0.726406955 0.635961175
H H 0.805248194 0.613324526 0.757278690
H H 0.358126208 0.595650255 0.796396232
H H 0.496487699 0.670610341 0.794891383
C C 0.671987214 0.430679633 0.827338089
C C 0.571907117 0.414194420 0.933556038
C C 0.386264975 0.362828175 0.957866410
C C 0.297851989 0.327453566 0.875062380
C C 0.395612097 0.342525562 0.770023283
C C 0.587255956 0.394485809 0.742309781
C C 0.631415243 0.382132662 0.546649471
C C 0.534683963 0.364596147 0.357512137
C C 0.644035211 0.315292755 0.405426748
C C 0.702064000 0.324324048 0.513001357
C C 0.841816655 0.280784471 0.574169526
C C 0.463910359 0.371725467 0.246180532
N N 0.683677230 0.410968509 0.638818562
N N 0.863532248 0.484828408 0.809150623
N N 0.961417479 0.244830178 0.624358035
S S 0.492135530 0.423149810 0.445963495
O O 0.961165749 0.501742479 0.714700519
O O 0.933046879 0.514235065 0.885646696
H H 0.644771089 0.443030795 0.994956632
H H 0.305483067 0.349961155 1.039729966
H H 0.145169795 0.287535360 0.893649216
H H 0.317560244 0.314664803 0.707979465
H H 0.797241398 0.452198388 0.633022244
H H 0.690701043 0.273593045 0.364038825
H H 0.194751806 0.386675474 0.242721310
H H 0.641873792 0.404349745 0.203603768
H H 0.503512301 0.329389659 0.205108617
C C 0.671987214 0.069320367 0.327338089
C C 0.571907117 0.085805580 0.433556038
C C 0.386264975 0.137171825 0.457866410
C C 0.297851989 0.172546434 0.375062380
C C 0.395612097 0.157474438 0.270023283
C C 0.587255956 0.105514191 0.242309781
C C 0.631415243 0.117867338 0.046649471
C C 0.534683963 0.135403853 -0.142487863
C C 0.644035211 0.184707245 -0.094573252
C C 0.702064000 0.175675952 0.013001357
C C 0.841816655 0.219215529 0.074169526
C C 0.463910359 0.128274533 -0.253819468
N N 0.683677230 0.089031491 0.138818562
N N 0.863532248 0.015171592 0.309150623
N N 0.961417479 0.255169822 0.124358035
S S 0.492135530 0.076850190 -0.054036505
O O 0.961165749 -0.001742479 0.214700519
O O 0.933046879 -0.014235065 0.385646696
H H 0.644771089 0.056969205 0.494956632
H H 0.305483067 0.150038845 0.539729966
H H 0.145169795 0.212464640 0.393649216
H H 0.317560244 0.185335197 0.207979465
H H 0.797241398 0.047801612 0.133022244
H H 0.690701043 0.226406955 -0.135961175
H H 0.194751806 0.113324526 -0.257278690
H H 0.641873792 0.095650255 -0.296396232
H H 0.503512301 0.170610341 -0.294891383
